# Supplementary material for: Proteomic and biochemical responses to different concentrations of CO2 suggest the existence of multiple carbon metabolism strategies in Phaeodactylum tricornutum
Source: Biotechnol Biofuels. 2021 Dec 14;14:235. doi: 10.1186/s13068-021-02088-5 (PMC8670125; doi:10.1186/s13068-021-02088-5)
Supplement: Supplementary file 1 — Additional file 1: Table S1. Proteome dataset from P. tricornutum cultures grown under different concentrations of CO2. Differential proteins were classified into C4-pathway, central carbon metabolism, photosynthesis, lipid metabolism, protein and amino acid metabolism, etc., according to their biological functions. The expression abundances of identified proteins were determined by evaluating the means ± SD of three replicates. Variations of all of identified proteins abundances are indicated by fold change as H/N and L/N. One-way analysis of variance (ANOVA) was used for statistical analysis with significant differences between groups at P value < 0.05. [file 13068_2021_2088_MOESM1_ESM.xlsx]

## Sheet: Table S1
Uniprot ID	Gene names	Protein names	Fold change (H/N)		Fold change (L/N)
			mean	SD	mean	SD
		CCM
L8B080	ptSLC4-2	Solute carrier protein 4 family	0.695038	0.0123173	3.71426	0.0103652
Q945G8	β-CA	Carbonic anhydrase (EC 4.2.1.1) (Carbonate dehydratase)	0.51567	0.00332315	1.26667	0.013093
B7GBG1	PYC_1	Precursor of carboxylase pyruvate carboxylase	1.3113	0.010573	1.76333	0.0375092
B7GEG9	MDH	Malate dehydrogenase	1.08485	0.161301	1.63879	0.0216301
B7G1G6	PEPCase_1	Phosphoenolpyruvate carboxylase	3.91055	0.00193005	1.20027	0.0364401
B7GA05	PEPCK1	Phosphoenolpyruvate carboxykinase (EC 4.1.1.49)	0.698437	0.0115034	1.24375	0.0391217
B7G585	PPDK	Pyruvate, phosphate dikinase	0.616398	0.0334308	0.229429	0.000904899
B7GDE4	AAT_2	Aspartate aminotransferase (EC 2.6.1.1)	NN	0.008731	NN	0.000712289
		Calvin cycle and Pentose phosphate pathwawy
A0T0M5	cbbX	Rubisco expression protein	2.60412	0.0134254	0.800915	0.0103177
A4KAF8	rbcL	Ribulose bisphosphate carboxylase large chain (EC 4.1.1.39) (Fragment)	2.1058	0.00649213	0.795768	0.0244562
E9PAI6	rbcL	Ribulose bisphosphate carboxylase large chain (RuBisCO large subunit) (EC 4.1.1.39)	1.48876	0.0074467	0.74382	0.0240892
A0T0E2	rbcS	Ribulose-1,5-bisphosphate carboxylase/oxygenase small subunit	1.5704	0.00565324	0.779783	0.0361878
U5U3D6	rbcL	Ribulose bisphosphate carboxylase large chain (RuBisCO large subunit) (EC 4.1.1.39)	1.41026	0.00546036	0.792986	0.00187592
B5Y5F0	PRK	Phosphoribulokinase (EC 2.7.1.19)	1.48333	0.0211028	0.748718	0.0186989
B5Y3N7	PRI	Predicted protein related to PRI activity	1.2413	0.0437073	0.821739	0.0162518
B7FT67	TIM	Triosephosphate isomerase (EC 5.3.1.1)	1.78828	0.0389456	0.665364	0.00403244
Q9M7P7	PGK1	Phosphoglycerate kinase (EC 2.7.2.3)	1.74164	0.00850208	0.72119	0.0421151
B7G6H0	PGK	Phosphoglycerate kinase (EC 2.7.2.3)	1.42779	0.0226068	0.712517	0.00221328
B7G5Q1	GapC1	Glyceraldehyde-3-phosphate dehydrogenase (EC 1.2.1.12)	2.48668	0.0174817	0.569241	0.0111783
B5Y3S6	TAL	Transaldolase (EC 2.2.1.2)	1.71905	0.00827638	2.31879	0.000840171
B7G963	G6PDH	Glucose-6-phosphate dehydrogenase (EC 1.1.1.49)	1.88936	0.0100738	0.742857	0.0357307
B7FXB5	6PGDH	6-phosphogluconate dehydrogenase, decarboxylating (EC 1.1.1.44)	1.76193	0.025939	0.719201	0.0466802
B7FRG3	RPE	Ribulose-phosphate 3-epimerase (EC 5.1.3.1)	1.92857	0.0208667	0.997619	0.974754
B7FUU0	TKL	Transketolase	1.50514	0.0190229	1.14537	0.0753315
		Gluconeogenesis， Glycolytic process and Carbohydrate metabolic process
B7GDK9	GPI_1	Glucose-6-phosphate isomerase (EC 5.3.1.9)	1.38898	0.00112173	0.784641	0.0486633
Q84XB5	FbaC1	Fructose-1,6-bisphosphate aldolase	6.06725	0.000544042	2.00731	0.0154721
Q84X64	FbaC2	Fructose-1,6-biphosphate aldolase	4.6264	0.00454144	2.65449	0.0137406
B7GE67	FbaC5	Fructose-bisphosphate aldolase (EC 4.1.2.13)	3.90114	0.00346264	NL	0.0133573
B7FRC1	Fba4	Cytosolic aldolase	4.36634	0.000244773	3.99293	0.00891745
B7G4R3	Fba3	Cytosolic class II aldolase	2.90388	0.00429418	1.45194	0.0344834
B7G3C1	TIM_1	Triosephosphate isomerase (EC 5.3.1.1)	1.60427	0.00850487	1.30183	0.0400106
B7FSQ0	TIM	Triosephosphate isomerase (EC 5.3.1.1)	1.20814	0.0273402	0.66235	0.0303623
Q9M7R3	GapC2	Glyceraldehyde-3-phosphate dehydrogenase (EC 1.2.1.12)	2.28284	0.0232999	1.67026	0.000557935
Q9LE93	TPI-GapC3	Triosephosphate isomerase/glyceraldehyde-3-phosphate dehydrogenase	1.05079	0.688601	1.6814	0.00693962
B7FSI4	GapC4	Glyceraldehyde-3-phosphate dehydrogenase (EC 1.2.1.12)	2.8952	0.0104057	2.55181	0.0274632
B7G938	PGK	Phosphoglycerate kinase (EC 2.7.2.3)	1.88669	0.0161679	1.35971	0.0146946
B8LCF8	PGK5	Phosphoglycerate kinase (EC 2.7.2.3)	1.37018	0.00496379	0.983316	0.67391
B7GEI2	PGAM_4	Phosphoglycerate mutase (EC 5.4.2.11)	2.2995	0.0124294	0.963283	0.36245
B7FU06	PGAM_6	Phosphoglycerate mutase (EC 5.4.2.11)	1.75168	0.0322025	1.30425	0.015887
B7GEF2	Enloase	Plastidic enolase	3.25121	0.0107042	2.15942	0.0320902
B7G5R3	TKL	Transketolase	1.87091	0.0460533	0.958182	0.494841
B7S3N7	PHATRDRAFT_bd1572	Predicted protein	1.90325	0.00845372	1.32945	0.0344365
Q2TSX0	PK1	Pyruvate kinase (EC 2.7.1.40)	NN	0.000638195	NN	#DIV/0!
Q2TSW9	PK2	Pyruvate kinase (EC 2.7.1.40)	1.48624	0.01896	8.37156	0.00635785
B7FZG8	PK4b	Pyruvate kinase (EC 2.7.1.40)	NH	0.0141868	3.51597	0.0146665
B7FZN6	PDHB1	Pyruvate dehydrogenase E1 component subunit beta (EC 1.2.4.1)	1.84927	0.0187164	1.23899	0.0203669
B7FZE1	PDH1	Precursor of dehydrogenase pyruvate dehydrogenase E1, alpha and beta subunits	2.19071	0.0159327	1.32861	0.0284776
B7GDA9	DHLTA_3	Dihydrolipoamide acetyltransferase component of pyruvate dehydrogenase complex (EC 2.3.1.-)	1.50416	0.00911182	0.977408	0.728751
K0S261	THAOC_19570	Uncharacterized protein (Fragment)	1.76333	0.00631433	1.12367	0.179592
		Tricarboxylic acid cycle
B7G9P5	CS	Citrate synthase	1.55098	0.0174051	1.32558	0.0139737
B7FYT1	ACL	ATP-citrate synthase (EC 2.3.3.8) (ATP-citrate (pro-S-)-lyase) (Citrate cleavage enzyme)	1.76084	0.0179193	1.35664	0.0110706
B7FXA2	SCS-beta	Succinate--CoA ligase [ADP-forming] subunit beta, mitochondrial (EC 6.2.1.5) (Succinyl-CoA synthetase beta chain) (SCS-beta)	2.46176	0.00374792	1.90294	0.0168283
B7G0K7	SCS-alpha	Succinate--CoA ligase [ADP-forming] subunit alpha, mitochondrial (EC 6.2.1.5) (Succinyl-CoA synthetase subunit alpha) (SCS-alpha)	NN	0.000151528	NN	0.000268058
B7FTX1	SDH	succinate dehydrogenase flavoprotein	NN/NL	0.000535971	NN/NL	#DIV/0!
B5Y5N6	SDH1	Succinate dehydrogenase [ubiquinone] flavoprotein subunit, mitochondrial (EC 1.3.5.1)	NN/NH	#DIV/0!	NN/NH	0.00149053
B7FUR4	PHATRDRAFT_26290	Predicted protein	6.65131	0.00880227	3.34515	0.0252826
B7FVA8	IDH	Predicted protein related to isocitrate dehydrogenase activity	1.32448	0.000307645	1.26376	0.0234246
		Photosynthesis
B7FR60	Lhcx2 PHATRDRAFT_54065	Protein fucoxanthin chlorophyll a/c protein	1.13952	0.168095	0.323772	0.0127815
B7G5S7	Lhcf6 Lhcf7 PHATRDRAFT_29266 PHATRDRAFT_30643	Protein fucoxanthin chlorophyll a/c protein	1.88759	0.00208894	0.654801	0.0490113
B7G871	Lhcf13 PHATRDRAFT_22680	Protein fucoxanthin chlorophyll a/c protein	1.92769	0.0231583	0.948662	0.543548
B7G502	Lhcr13 PHATRDRAFT_38121	Protein fucoxanthin chlorophyll a/c protein	1.46013	0.00426472	0.857697	0.0198476
B5Y5L4	Lhcf14 PHATR_25893	Fucoxanthin chlorophyll a/c protein, lhcf type	1.30836	0.0287026	0.687926	0.0028576
B7G955	Lhcf9 PHATRDRAFT_30031	Protein fucoxanthin chlorophyll a/c protein	0.407638	0.00911437	0.262433	0.00449769
B7G3I6	PHATRDRAFT_47485	Fucoxanthin chlorophyll a/c protein, deviant (Fragment)	1.53736	0.0241737	1.24425	0.0210465
B7G503	Lhcr14 PHATRDRAFT_47813	Protein fucoxanthin chlorophyll a/c protein	2.45614	0.00740303	0.724812	0.00694666
B7FQE1	Lhcr4 PHATRDRAFT_17766	Protein fucoxanthin chlorophyll a/c protein	1.31484	0.0412993	1.02473	0.567894
B7FSP4	Lhcr3 PHATRDRAFT_50725	Protein fucoxanthin chlorophyll a/c protein	2.72409	0.0303162	0.384042	0.00342231
B7GAS4	Lhcr11 PHATRDRAFT_23257	Protein fucoxanthin chl a/c protein	1.12257	0.310608	1.24867	0.0199606
B7FRW2	Lhcf4 Lhcf3 PHATRDRAFT_25168 PHATRDRAFT_50705	Protein fucoxanthin chlorophyl a/c protein (Protein fucoxanthin chlorophyll a/c protein)	1.41906	0.0237878	0.591727	0.00761649
B7FYL0	Lhcx1 PHATRDRAFT_27278	Protein fucoxanthin chlorophyll a/c protein	2.35759	0.00759033	2.03165	0.0243805
B7G8Q1	Lhcf15 PHATRDRAFT_48882	Protein fucoxanthin chlorophyll a/c protein	1.56426	0.0114093	4.75266	0.00023472
B7G8E5	PHATRDRAFT_48798	Fucoxanthin chlorophyll a/c protein, deviant	1.3178	0.00865665	0.625706	0.0200699
B7FUM6	Lhcr1 PHATRDRAFT_44601	Protein fucoxanthin chlorophyll a/c protein	3.12165	0.000226125	0.781022	0.0130725
B7FQE	Lhcr12 PHATRDRAFT_54027	Protein fucoxanthin chlorophyll a/c protein	0.86918	0.0452774	1.03326	0.237507
B7GCV9	Lhcr10 PHATRDRAFT_50086	Protein fucoxanthin chlorophyll a/c protein	1.7552	0.00454199	NL	0.00168118
B7GC99	Lhcf17 PHATRDRAFT_56310	Protein fucoxanthin chlorophyll a/c protein	0.689766	0.0178923	1.03787	0.626949
B7FVF9	Lhcx3 PHATRDRAFT_44733	Protein fucoxanthin chlorophyll a/c protein	8.18594	0.00158296	1.68821	0.00162718
B7G9B	Lhcr2 PHATRDRAFT_22956	Protein fucoxanthin chlorophyll a/c protein	0.874346	0.0152681	0.991274	0.683138
PSAC	psaC	Photosystem I iron-sulfur center (EC 1.97.1.12) (9 kDa polypeptide) (PSI-C) (Photosystem I subunit VII) (PsaC)	3.43391	0.00142119	0.652299	0.0318296
PSAA	psaA	Photosystem I P700 chlorophyll a apoprotein A1 (EC 1.97.1.12) (PSI-A) (PsaA)	NN/NL	0.0516754	NN/NL	#DIV/0!
A0A023HBN3	psaA	Photosystem I P700 chlorophyll a apoprotein A1 (EC 1.97.1.12) (PSI-A) (PsaA)	1.35734	0.0160123	0.782548	0.001982
A0T0B9	psaD	Photosystem I ferredoxin-binding protein	2.31206	0.0119298	1.98582	0.0160357
A0T0M1	psaF	Photosystem I protein F	1.27857	0.00162337	0.941939	0.380155
A0A023JEP0	psaL	Photosystem I reaction center subunit XI (PSI subunit V) (PSI-L)	1.77435	0.02159	NL	0.00444433
A0A023HBB1	psbD	Photosystem II D2 protein (PSII D2 protein) (EC 1.10.3.9) (Photosystem Q(A) protein)	4.55246	0.00119577	NL	0.0156416
A0A023HAU2	psbC	Photosystem II CP43 reaction center protein (PSII 43 kDa protein) (Protein CP-43)	11.2064	0.00697385	NL	0.00258466
A0A023HBN1	psaC	Photosystem I iron-sulfur center (EC 1.97.1.12) (9 kDa polypeptide) (PSI-C) (Photosystem I subunit VII) (PsaC)	1.2119	0.044005	1.05238	0.372707
A0A023HBW9	psbA	Photosystem II protein D1 (PSII D1 protein) (EC 1.10.3.9) (Photosystem II Q(B) protein)	1.7266	0.033728	0.259287	0.00743824
PSBA_THAPS	psbA	Photosystem II protein D1 (PSII D1 protein) (EC 1.10.3.9) (Photosystem II Q(B) protein)	3.04024	0.00242884	NL	0.0005899
A0A089X8L5	psbB	Photosystem II CP47 reaction center protein (PSII 47 kDa protein) (Protein CP-47)	15.4614	0.00288108	NL	0.000164843
A0T0B2	psbB	Photosystem II CP47 reaction center protein (PSII 47 kDa protein) (Protein CP-47)	1.47352	0.00219983	0.14661	0.0061758
Q84XB9	PsbO	Oxygen-evolving enhancer protein 1 (Fragment)	2.5539	3.18903e-05	0.0072471	0.000300471
B7FZ94	OEE3 PHATRDRAFT_54499	Oxygen-evolving enhancer protein 3	NN	0.00401546	NN	0.00781278
A0T0C6	psbV	Cytochrome c-550 (Cytochrome c550)	2.03704	0.00361065	0.728063	0.048308
CY550	psbV	Cytochrome c-550 (Cytochrome c550)	2.94474	0.0061934	NL	0.000448329
A0T0C9	petA	Cytochrome f	1.73789	0.0184154	1.05562	0.517089
A0T0B8	petB	Cytochrome b6	0.921821	0.138938	0.64433	0.0324462
Q8GTB5	pet J PetJ	Cytochrome c6 (Precursor cytochrome c6)	NN/NH	#DIV/0!	NN/NH	0.00170291
F1DGM7	cox2	Cytochrome c oxidase subunit 2	NN/NL	0.00914161	NN/NL	#DIV/0!
A0T0C8	petF	Ferredoxin	1.97542	0.000453262	0.312244	0.00162712
B5Y493	SQD1 PHATR_21201	UDP-sulfoquinovose synthase, plastid	0.596223	0.0416544	0.409173	0.0161947
B7G7K7	UBC2 PHATRDRAFT_22525	Ubiquitin conjugating enzyme E2	1.35942	0.00864889	0.+G108:G162333124608641202	0.00144894
B7G6S9	PHATRDRAFT_6062	Predicted protein (Fragment)	1.47809	0.0172998	0.804212	0.0142983
B7G6V4	PHATRDRAFT_48359	Predicted protein	NH/NL	0.00483591	NH/NL	0.00483591
B7FUR5	PHATRDRAFT_26293	Predicted protein	3.09777	0.00340792	NL	0.00117553
B7FU11	PHATRDRAFT_33844	Predicted protein	1.25994	0.00344235	1.14424	0.179234
B7FPL6	PHATRDRAFT_17531	Fucoxanthin chlorophyll a/c protein	NH/NL	0.0186332	NH/NL	0.0186332
B7FV42	Lhcf16 PHATRDRAFT_34536	Protein fucoxanthin chlorophyll a/c protein	NH/NL	0.000777646	NH/NL	0.000777646
B7G4J1	PHATRDRAFT_37959	Predicted protein	NH/NL	0.000340947	NH/NL	0.000340947
B7FQS4	PHATRDRAFT_17860	Predicted protein	1.49474	0.00774631	NL	0.00425934
A0A023HA86	clpC	Clp protease ATP binding subunit	NN/NH	#DIV/0!	NN/NH	0.000927003
B7FSM5	PHATRDRAFT_43556	Predicted protein	NN	0.00249392	NN	#DIV/0!
		Chlorophyll biosynthetic process
B5Y509	PDS-like1	PDS-like 1, phytoene desaturase-like protein, phytoene dehydrogenase-like protein	NN/NL	0.00313722	NN/NL	#DIV/0!
B7G128	PHATRDRAFT_46395	Predicted protein	2.81513	0.0179337	NL	0.000524167
B7FUR6	VDE	Violaxanthin deepoxidase	NN/NL	0.000935105	NN/NL	#DIV/0!
B7FZL9	PDS1	Amine oxidase (EC 1.4.3.-)	1.46862	0.0452987	0.542946	0.02133
B7FP19	PHATRDRAFT_50650	Predicted protein	1.88654	0.00096251	0.795764	0.0301814
A0T0B	ChlI	Mg-protoporphyrin IX chelatase (EC 6.6.1.1)	1.24115	0.000364529	0.786136	0.0466817
B6DX96	HDS	Putative chloroplast 4-hydroxy-3-methylbut-2-en-1-yl diphosphate synthase (EC 1.17.4.3)	1.69976	0.00323987	0.658392	0.0400366
B7FU89	Ftase	Farnesyltranstransferase	1.27983	0.0304999	0.740781	0.0166108
B7FWY2	HemC	Hydroxymethylbilane synthase	1.9901	0.00473491	0.929703	0.691546
		Photorespiration and the Ornithine-Urea cycle
B7S451	GDCT	Aminomethyltransferase (EC 2.1.2.10) (Glycine cleavage system T protein)	1.63581	0.0403844	1.39862	0.0090095
B7G5Z8	GDCP	Glycine cleavage system P protein (EC 1.4.4.2)	2.23417	0.00363798	0.85925	0.178602
B7FQ66	SHMT2	Serine hydroxymethyltransferase (EC 2.1.2.1)	1.52988	0.00987221	1.56773	0.0368928
B7FST3	GDCH	Glycine cleavage system H protein	1.6376	0.0468412	1.70572	0.00595406
B5Y594	SHMT	Serine hydroxymethyltransferase (EC 2.1.2.1)	NN	0.00021998	NN	0.00044195
B7GB64	AGAT	Alanine glyoxylate aminotransferase (EC 2.6.1.51)	NN	0.00561089	NN	0.000871335
B7FRD6	PSAT	Phosphoserine transaminase (EC 2.6.1.52)	2.68494	0.0196388	1.88134	0.00309951
B7FUG8	GOX	Glycolate oxidase (EC 1.1.3.15)	NH	9.07075e-05	1.52317	0.00554469
B7GEJ6	PHATRDRAFT_50577	Acetylornithine aminotransferase	1.9279	0.0018207	1.08219	0.0417799
B7GBF1	PHATRDRAFT_30514	Predicted protein	NN	0.000769548	NN	0.00126488
B7G7W5	PHATRDRAFT_29702	Predicted protein	1.44404	0.0364024	NL	0.00970959
B5Y3V3	PHATR_21116	Predicted protein	2.73466	0.00942764	3.48854	0.00668262
B7FTP5	PHATRDRAFT_54222	Ornithine cyclodeaminase	0.629809	0.0213728	1.53553	0.00237939
B7GEG8	CPS-III	CPS III, carbamoyl-phosphate synthase mitochindrial	1.39444	0.0279899	1.26667	0.0481276
B7G8W8	CPS-II PHATRDRAFT_39528	Predicted protein	NH/NL	0.000132795	NH/NL	0.000132795
		Fatty acid biosynthetic process
B7G7S4	ACC1	Acetyl-coa carboxylase (EC 6.3.4.14) (EC 6.4.1.2)	3.49186	0.00405341	0.76311	0.00162762
B7GEB5	ACC2	Acetyl-coa carboxylase (EC 6.3.4.14) (EC 6.4.1.2)	2.0661	0.0207307	0.229114	0.00565883
B7G1R8	FABG	3-oxoacyl-[acyl-carrier protein (EC 1.1.1.100)	2.80266	0.000698437	NL	0.00018718
B7GCM0	FABB	3-oxoacyl-[acyl-carrier-protein] synthase	1.4182	0.0422283	0.78211	0.0164634
B7FS72	FABI	Enoyl-acp reductase	1.27436	0.0184534	0.773305	0.0325553
B7FRX6	PHATRDRAFT_9709	Acyl carrier protein (Fragment)	1.64373	0.00938069	0.335372	0.00883406
A0A1P8BJW1	KASII	3-ketoacyl-ACP synthase II	1.43209	0.0118194	0.254328	0.00175874
B7G3D4	FABD	Malonyl-CoA:ACP transacylase	1.56009	0.0394074	0.502756	0.0242003
B7FXX6	ACS4	Long chain acyl-coa synthetase (EC 6.2.1.3)	1.91163	0.0302929	NL	0.00814994
B7FYK0	ACS1	Long chain acyl-coa synthetase (EC 6.2.1.3)	NN/NL	0.0128413	NN/NL	#DIV/0!
B7FQK1	Predicted protein (Fragment)	Predicted protein (Fragment)	NN/NL	0.00662332	NN/NL	#DIV/0!
B7FTR6	PHATRDRAFT_11014	Predicted protein (Fragment) related to β-oxidation	0.52404	0.0180203	NL	0.00307119
		Polysaccharide synthesis
B7FQX6	GPE	Glucose-6-phosphate 1-epimerase (EC 5.1.3.15)	NN/NL	0.00137956	NN/NL	#DIV/0!
B5Y5J6	UGDH1	UDP-glucose 6-dehydrogenase (EC 1.1.1.22)	1.35484	0.0422327	0.752016	0.0111147
B7GE51	UGP/PGM	UDP-Glucose-Pyrophosphorylase/Phosphoglucomutase	1.54601	0.010446	0.742889	0.0349036
		Protein synthsesis
B7GDH4	PHATRDRAFT_41172	Calreticulin	2.69023	0.0414089	0.267568	0.0233314
B7GEF7	HSP90 PHATRDRAFT_55215	Heat shock protein Hsp90	0.358132	0.0048214	0.608696	0.0230085
B7FQT3	PHATRDRAFT_43152	Peptidyl-prolyl cis-trans isomerase (PPIase) (EC 5.2.1.8)	2.8634	0.00740897	0.186077	0.0130031
B7FX39	PHATRDRAFT_34933	Peptidyl-prolyl cis-trans isomerase (PPIase) (EC 5.2.1.8)	3.51957	0.00801576	0.380885	0.029954
B5Y4H4	PHATR_18458	Peptidyl-prolyl cis-trans isomerase (PPIase) (EC 5.2.1.8)	1.28025	0.0282026	0.898089	0.0238578
B7FSV6	PHATRDRAFT_18274	Peptidyl-prolyl cis-trans isomerase (PPIase) (EC 5.2.1.8)	0.912042	0.195672	0.690052	0.035358
B7FUK7	PHATRDRAFT_44585	Peptidyl-prolyl cis-trans isomerase (PPIase) (EC 5.2.1.8)	NH	0.0024961	10.0649	0.00209459
B7GDL9	PHATRDRAFT_51271	Peptidylprolyl isomerase (EC 5.2.1.8)	NN	0.00047374	NN	0.000808315
B7FPT3	PHATRDRAFT_9400	Peptidylprolyl isomerase (EC 5.2.1.8) (Fragment)	NN/NH	#DIV/0!	NN/NH	0.000689943
B7FXS1	PHATRDRAFT_8044 PHATRDRAFT_8045	Peptidylprolyl isomerase (EC 5.2.1.8) (Fragment)	NH/NL	0.000153835	NH/NL	0.000153835
B7FZL3	PHATRDRAFT_12411	Predicted protein (Fragment)	1.36883	0.0094335	0.448209	0.00468524
B7S4A8	GrpE PHATRDRAFT_bd1725	GrpE protein, HSP90 cofactor, chloroplast targeted	NN/NH	#DIV/0!	NN/NH	0.000592209
B7FQ72	CPN60_1 groEL groL PHATRDRAFT_24820	Mitochondria-targeted chaperonin	1.30398	0.00470642	16.5661	0.00646451
B5YMV8	dnaK THAPS_269240	Chaperone, heat shock protein 70	1.60648	0.0284388	0.728165	0.00674729
B7FRS0	CPN60_2 groEL groL PHATRDRAFT_41721	Nuclear-encoded-like protein of chloroplast gro	2.12656	0.0433747	0.428756	0.000412595
B7FWT8	PHATRDRAFT_19690	Peptidylprolyl isomerase (EC 5.2.1.8)	1.46084	0.0407573	0.857963	0.0370218
B7G5Y2	PHATRDRAFT_5651	14-3-3-like protein (Fragment)	0.785972	0.00144487	1.12342	0.0862317
B7FQ84	HSP70A PHATRDRAFT_54019	Protein heat shock protein Hsp70	1.31818	0.00192711	0.582536	0.00676765
A0A023HBT7	groL groEL	60 kDa chaperonin, chloroplastic (GroEL protein) (Protein Cpn60)	1.79355	0.00245857	NL	0.024398
A0T0H7	dnaK	Chaperone protein dnaK (HSP70) (Heat shock 70 kDa protein) (Heat shock protein 70)	0.642948	0.0161043	1.52732	0.0171477
DNAKC	dnaK	Chaperone protein dnaK (HSP70) (Heat shock 70 kDa protein) (Heat shock protein 70)	1.32994	0.0121098	0.961353	0.624874
B7GE61	HSP70F PHATRDRAFT_41417	Heat shock protein Hsp70	1.58589	0.0182835	2.27301	0.0179365
B7FXQ8	HSP20A PHATRDRAFT_35158	Heat shock protein Hsp20	1.37336	0.0253501	11.1806	0.000896454
B7FU90	PHATRDRAFT_19004	Proteasome subunit alpha type (EC 3.4.25.1)	NN/NL	#DIV/0!	NN/NL	0.00711726
B7GC84	PHATRDRAFT_49897	Proteasome endopeptidase complex (EC 3.4.25.1)	1.70901	0.0273065	NL	0.01275
B5Y4V1	PHATR_43944	NADH dehydrogenase [ubiquinone] flavoprotein 1, mitochondrial (EC 1.6.5.3) (EC 1.6.99.3)	NN/NL	0.00723721	NN/NL	#DIV/0!
B7FPY8	Hsp70_1 dnaK PHATRDRAFT_17633	Predicted protein	1.08056	0.486362	1.68126	0.0269826
B7GES3	PHATRDRAFT_55230	Predicted protein	1.56879	0.00686221	0.784394	0.00513032
B7G4P7	PHATRDRAFT_38015	Predicted protein	NN/NH	#DIV/0!	NN/NH	0.00815193
B5Y4I0	PHATR_43840	Predicted protein	1.37287	0.0117918	0.+G165:G194357174007849978	0.00073974
		Amino acids Synthesis and metabolism
B7G8Z0	PHATRDRAFT_48946	2-hydroxyacid dehydrogenase (EC 1.1.1.28)	NN/NH	#DIV/0!	NN/NH	0.00543941
B7FRF1	PHATRDRAFT_50645	Serine/threonine-protein phosphatase (EC 3.1.3.16)	NN/NH	#DIV/0!	NN/NH	0.00342567
B7FTU7	PHATRDRAFT_18899	Serine/threonine-protein phosphatase (EC 3.1.3.16)	NN/NL	0.000547183	NN/NL	#DIV/0!
B7G959	PHATRDRAFT_22909	Predicted protein	0.744376	0.0106436	2.8773	0.00170792
B7S466	PHATRDRAFT_bd913	S-adenosylmethionine synthase (EC 2.5.1.6)	1.6341	0.00482066	0.617241	0.00357889
B7FT14	PHATRDRAFT_18319	Adenosylhomocysteinase (EC 3.3.1.1)	1.49493	0.00230092	0.650818	0.0340025
B7S487	CysK PHATRDRAFT_bd542	Cysteine synthase (EC 2.5.1.47)	1.53961	0.0319856	3.43683	8.41564e-05
B7GDA6	PHATRDRAFT_30967	Predicted protein	1.27559	0.0228171	0.942913	0.350728
B7FW24	PHATRDRAFT_44902	Predicted protein	1.21386	0.0422939	0.620059	0.000101856
B7G1X8	IPMDH PHATRDRAFT_20934	3-isopropylmalate dehydrogenase (EC 1.1.1.85)	6.94476	0.000926411	4.92672	0.00610552
B7FUP6	PHATRDRAFT_44618	2-isopropylmalate synthase	NH	0.0114494	0.204361	0.019081
B7GBH2	P5CS PHATRDRAFT_55086	Delta-1-pyrroline-5-carboxylate synthase [Includes: Glutamate 5-kinase (GK) (EC 2.7.2.11) (Gamma-glutamyl kinase); Gamma-glutamyl phosphate reductase (GPR) (EC 1.2.1.41) (Glutamate-5-semialdehyde dehydrogenase) (Glutamyl-gamma-semialdehyde dehydrogenase)]	0.956726	0.226794	0.727842	0.0397433
B5Y408	PHATR_36913	Predicted protein	NH	0.00256424	1.66208	0.00420294
B7FSS9	PHATRDRAFT_25379	Pyrroline-5-carboxylate reductase (EC 1.5.1.2)	NN	0.000135242	NN	0.014019
B7FR48	PHATRDRAFT_43249	Predicted protein	2.23926	0.0288518	4.61963	0.0385529
B7FPZ8	PHATRDRAFT_24772	Predicted protein	1.35317	0.0435136	1.54894	0.0270758
B7G3A2	PHATRDRAFT_21592	Diaminopimelate decarboxylase	NN/NL	0.00863701	NN/NL	#DIV/0!
B7FU48	PHATRDRAFT_11022	Predicted protein	1.55887	0.0242101	1.58789	0.00770474
B7G134	PHATRDRAFT_50966	Predicted protein	1.02814	0.576919	2.0788	0.00512628
B7FVX9	PHATRDRAFT_1884	Predicted protein (Fragment)	0.67893	0.00251328	0.634783	0.0321653
B7FPG9	PHATRDRAFT_8670	Predicted protein	0.268239	0.00904109	0.152011	0.0142291
B7FSN7	PHATRDRAFT_50723	Delta-aminolevulinic acid dehydratase (EC 4.2.1.24)	0.345226	0.00516727	0.921458	0.280881
B7G150	PHATRDRAFT_20787	Predicted protein	1.94864	0.0408916	0.649547	0.03639
B7G8Z3	PHATRDRAFT_30003	Predicted protein	NN/NH	#DIV/0!	NN/NH	0.00111163
B7FYS6	PHATRDRAFT_54476	Formidase (EC 3.5.1.49)	2.22207	0.0436647	1.29341	0.011437
B7FWY4	PHATRDRAFT_45239	Predicted protein	NH	0.00326955	0.586466	0.0479412
B7G7E3	PHATRDRAFT_48694	Homoserine dehydrogenase (EC 1.1.1.3)	NH/NL	0.000570581	NH/NL	0.000570581
B7GEE0	PHATRDRAFT_24161	Predicted protein (Fragment)	NN/NH	#DIV/0!	NN/NH	0.000382718
		Nutrient Metabolism
B7FYR9	PHATRDRAFT_45813	Predicted protein	1.91643	0.0177041	1.04611	0.568355
B7G833	PHATRDRAFT_48680	Predicted protein	NN/NL	1.1075e-05	NN/NL	#DIV/0!
B7FRM6	PHATRDRAFT_24374	Predicted protein	1.03831	0.893749	2.35988	0.0185233
B7G529	PHATRDRAFT_14529	Predicted protein (Fragment)	1.76903	0.00570223	0.788714	0.0199129
B7FPI8	PHATRDRAFT_9046	Predicted protein (Fragment)	11.3107	0.0115082	NL	0.00092639
B7GA44	PHATRDRAFT_42282	Predicted protein	1.4345	0.0411681	0.992013	0.913934
B7GCN5	PHATRDRAFT_40880	Agmatinase	1.96328	0.0324093	1.54536	0.0484883
B7G6Q6	GLNA PHATRDRAFT_22357	GLNA, glutamine synthase	2.82339	0.0186374	0.418119	0.0259022
B7G5A1	PHATRDRAFT_51092	Glutamine synthetase (EC 6.3.1.2)	5.71575	3.40359e-05	2.31697	0.004343
B7G3X3	PHATRDRAFT_13951	Glutamate dehydrogenase	0.646707	0.032155	1.91189	0.000491561
B7FZB0	GltD PHATRDRAFT_20342	Synthase of glutamate synthase	1.40072	0.0317988	NL	0.000789512
B7GAZ5	GltX PHATRDRAFT_51214	Ferredoxin-dependent glutamate synthase, fusion of large and small subunits	1.34825	0.0184282	1.69305	0.0220752
B7GCT8	PHATRDRAFT_23717	Ferredoxin--NADP reductase (EC 1.18.1.2)	1.73166	0.00317038	0.105031	0.000492
B7G0M5	PHATRDRAFT_42018	Ferredoxin--NADP reductase (EC 1.18.1.2)	0.579317	0.00163666	0.966064	0.65104
B7G0P4	PHATRDRAFT_12762	Predicted protein (Fragment)	NN	4.21294e-05	NN	0.000447433
B5Y5U1	PHATR_25956	Predicted protein (Fragment)	2.12258	0.0328888	2.54194	0.0256008
		ROS scavenging
B7FPN7	PHATRDRAFT_31906	Aldehyde dehydrogenase (EC 1.2.1.3)	0.362004	0.0195383	0.635752	2.95135e-05
B7G384	APX1 PHATRDRAFT_54731	Ascorbate peroxidase	4.85631	0.00249639	2.01169	0.0395151
B7G1J9	PHATRDRAFT_13174	L-ascorbate peroxidase (EC 1.11.1.11) (Fragment)	2.07179	0.00118559	1.54564	0.0363908
B7G0L6	SOD1 PHATRDRAFT_12583	Superoxide dismutase (EC 1.15.1.1) (Fragment)	2.05436	0.00864644	1.56601	0.0414948
B7FPQ3	SOD2 PHATRDRAFT_42832	Superoxide dismutase (EC 1.15.1.1)	1.07171	0.0359482	1.31977	0.00296199
B7G0V9	PHATRDRAFT_13005	Glutathione peroxidase (Fragment)	NH	0.000200474	1.71072	0.00230147
		Chromosome assemble
B7FVU7	PHATRDRAFT_11189	Elongation factor G, mitochondrial (EF-Gmt) (Elongation factor G 1, mitochondrial) (mEF-G 1) (Elongation factor G1)	6.78072	0.0315025	0.500778	0.0296423
EFTU_PHATC	tufA	Elongation factor Tu, chloroplastic (EF-Tu)	1.56318	0.00748952	0.781588	0.037954
B7FR46	PHATRDRAFT_17954	Eukaryotic translation initiation factor 5A (eIF-5A)	1.61095	0.0103897	0.755043	0.0167331
A0T0K6	tufA	Elongation factor Tu, chloroplastic (EF-Tu)	1.27273	0.0150963	0.793758	0.00647228
A0T0K7	rps10	30S ribosomal protein S10, chloroplastic	NH	0.00214046	2.24159	0.00735195
K0R7W8	THAOC_33075	40S ribosomal protein S26	1.62348	0.00770024	0.776113	0.0187027
B7FP80	PHATRDRAFT_17414	40S ribosomal protein S8	2.30415	0.000237152	1.08525	0.52529
B7FPM3	PHATRDRAFT_17545	40S ribosomal protein S3a	1.13038	0.170212	0.774194	0.0440958
B5Y4X4	PHATR_18559	40S ribosomal protein S6	0.526324	0.00799874	0.802568	0.0141686
B7FNY3	PHATRDRAFT_17324	40S ribosomal protein S4	NH/NL	0.000348465	NH/NL	0.000348465
B7GDN5	PHATRDRAFT_31073	40S ribosomal protein S7	2.04933	0.0290197	0.872559	0.486109
A0T0H8	rpl3	50S ribosomal protein L3, chloroplastic	0.717949	0.0223434	NL	0.00576888
B7FUV3	PHATRDRAFT_34146	60S ribosomal protein L6	0.118421	0.00129875	NL	0.00125443
B7G9G2	PHATRDRAFT_15619	60S ribosomal protein L13 (Fragment)	NN	4.70326e-05	NN	0.0116704
B7G0R5	PHATRDRAFT_36226	60S ribosomal protein L18a	NH	0.0105191	NL	0.0105191
B7G2S9	NDK2 PHATRDRAFT_42104	Nucleoside diphosphate kinase (EC 2.7.4.6)	1.18672	0.145649	1.72584	0.0208615
B5Y502	PHATR_25714	Ribosomal protein L15	NN/NL	0.000435038	NN/NL	#DIV/0!
B7GAA5	PHATRDRAFT_30262	Ribosomal protein L19	1.29175	0.0168675	0.7921	0.0172751
B8CC53	THAPSDRAFT_29950	Histone H3	1.23731	0.0181256	0.620149	0.0365083
A0A1E7EXH3	FRACYDRAFT_193629	Histone H3 (Fragment)	1.21922	0.0114145	0.640809	0.0314731
K0SEK7	THAOC_15573	Histone H4 (Fragment)	0.586525	0.0504647	0.378014	0.0466946
B7G4Y3	CHC PHATRDRAFT_54801	Clathrin heavy chain	1.7873	0.0075235	1.08148	0.0823574
B7G9B3	CREG1 PHATRDRAFT_51183	Cellular repressor of e1a-stimulated gene-like protein	0.61596	0.00577892	NL	0.000941216
B7FY02	UBI3 PHATRDRAFT_27118	Ubiquitin extension protein 3	1.5305	0.0317913	1.45471	0.0161102
B7G492	PMM1 PHATRDRAFT_28882	Phosphomannomutase (EC 5.4.2.8)	NN/NL	0.000326428	NN/NL	#DIV/0!
B7GEM2	helicase_5 PHATRDRAFT_51301	Predicted protein	NN	0.000155455	NN	0.0165627
B5Y3U9	rpl2 PHATR_28234	Predicted protein	2.69465	0.0374484	1.01154	0.718503
B7GDH3	rpl14 PHATRDRAFT_50259	Predicted protein	0.432543	0.0104989	0.709267	0.0198672
B7GA11	TufA PHATRDRAFT_23083	Predicted protein	1.4072	0.0436179	1.07202	0.550251
B7G1Y6	PHATRDRAFT_51018	Predicted protein	0.947795	0.600162	0.60486	0.0334311
B7GBL1	PHATRDRAFT_30660	Predicted protein	0.741507	0.0136579	0.682422	0.0475998
B7G5B5	PHATRDRAFT_47905	Predicted protein	NN	0.00630732	NN	0.000357161
B7G4A0	PHATRDRAFT_47612	Predicted protein	2.14884	0.0130548	1.33953	0.00323686
B7FT54	PHATRDRAFT_43694	Predicted protein	NN/NL	0.0381228	NN/NL	#DIV/0!
B7FTI0	PHATRDRAFT_33660	Predicted protein	0.757647	0.0397288	0.894118	0.219836
B7G544	PHATRDRAFT_29097	Predicted protein	0.533333	0.0103785	0.951724	0.67631
B7G2B6	PHATRDRAFT_13682	Predicted protein (Fragment)	0.924906	0.687201	1.03421	0.865315
B7FPQ0	PHATRDRAFT_31919	Predicted protein	NH	0.000738303	1.04566	0.0490043
B7G4K6	PHATRDRAFT_28979	Predicted protein	0.34106	0.00958986	0.398027	0.0139818
B7G715	PHATRDRAFT_48411	Predicted protein	1.2587	0.0482995	1.19139	0.0485294
B7G9C7	PHATRDRAFT_39687	Predicted protein	NH/NL	0.00260179	NH/NL	0.00260179
B5Y405	PHATR_13361	Predicted protein (Fragment)	0.959492	0.543202	0.585248	0.00642298
B7FQU7	PHATRDRAFT_43162	Predicted protein	0.478393	0.00240465	0.751524	0.00125043
B7FXL0	PHATRDRAFT_45408	Predicted protein	1.75513	0.0146962	1.85413	0.0198837
B7FRR3	PHATRDRAFT_50701	Predicted protein	1.76903	0.00570223	0.788714	0.0199129
B7G2U6	PHATRDRAFT_28562	Predicted protein	0.711846	0.0107808	0.988981	0.826903
B7FUD3	PHATRDRAFT_26176	Predicted protein	1.58478	0.00285895	3.65486	0.0251095
B7FQD6	PHATRDRAFT_24886	Predicted protein	NN/NH	#DIV/0!	NN/NH	0.00930703
B7FU58	PHATRDRAFT_10847	Predicted protein (Fragment)	0.775678	0.0233335	0.525936	0.00688013
B7GCE4	PHATRDRAFT_51242	Predicted protein	2.09535	0.0467651	0.251324	0.0163741
B7G8H9	PHATRDRAFT_48822	Predicted protein	1.5124	0.00422215	1.55923	0.0139937
B7GB09	PHATRDRAFT_23324	Predicted protein	0.281912	0.00417578	0.519121	0.0198238
B7G7Y1	PHATRDRAFT_15211	Predicted protein	0.661824	0.026908	0.699758	0.0141691
B7FXJ2	PHATRDRAFT_6847	Predicted protein (Fragment)	NH/NL	0.00190029	NH/NL	0.00190029
B7G981	PHATRDRAFT_15632	Predicted protein	0.629226	0.0167434	0.449857	0.0196617
B7FNY4	PHATRDRAFT_9199	Predicted protein	NH	0.00213401	0.894737	0.325568
B7FVN4	PHATRDRAFT_19314	Predicted protein	NH/NL	0.0224861	NH/NL	0.0224861
B7GBN9	PHATRDRAFT_23429	Predicted protein	NH	0.00107836	0.845212	0.149668
B7FUB2	PHATRDRAFT_19025	Predicted protein	1.30247	0.019907	0.954706	0.310299
B7G5I7	PHATRDRAFT_29177	Predicted protein	NH/NL	0.00186936	NH/NL	0.00186936
B7GB86	PHATRDRAFT_30486	Predicted protein	0.793403	0.00991774	0.819444	0.00455107
B7G0Q6	PHATRDRAFT_12737	Predicted protein (Fragment)	1.16489	0.153933	0.855585	0.0380366
B5Y3L9	PHATR_46735	Predicted protein	0.770344	0.0121143	0.747438	0.0397457
B7GED8	PHATRDRAFT_51291	Predicted protein	0	0.000695734	0.388521	0.00934538
B7G7F1	PHATRDRAFT_48699	Predicted protein	0.783812	0.0129855	0.773781	0.00913868
B7G3G6	PHATRDRAFT_51066	Predicted protein	0	0.00253061	0.753021	0.0461688
B7FQQ4	PHATRDRAFT_17846	Predicted protein	1.17764	0.0766047	0.89948	0.0939712
K0SD22	THAOC_20986	Uncharacterized protein	0.498284	0.00166512	0.604324	0.003315
B7G2B5	PHATRDRAFT_21323	Predicted protein	NN/NH	#DIV/0!	NN/NH	0.00891049
B7FR61	PHATRDRAFT_9323	Predicted protein (Fragment)	NH	0.00848128	0.947539	0.667089
B7FQF2	PHATRDRAFT_43041	Predicted protein	0.543217	0.00919315	0.723162	0.00610293
B7GEF0	PHATRDRAFT_41511	Predicted protein	#DIV/0!	0.00178501	#DIV/0!	0.00215912
B5Y531	PHATR_25743	Predicted protein	2.12982	0.00674922	1.6144	0.0128306
B7FXB9	PHATRDRAFT_8270	Predicted protein (Fragment)	NN/NH	#DIV/0!	NN/NH	0.00377222
B7FX33	PHATRDRAFT_8269	Predicted protein (Fragment)	NN	0.00816489	NN	0.000937805
B7G216	PHATRDRAFT_28359	Predicted protein	NN	0.000279866	NN	#DIV/0!
B7FWJ5	PHATRDRAFT_19615	Predicted protein	0	0.00171384	0	0.00171384
B5Y4G9	PHATR_25577	Predicted protein	NN/NH	#DIV/0!	NN/NH	0.000425599
K0SK87	THAOC_13750	Uncharacterized protein	NH/NL	0.00245668	NN/NL	#DIV/0!
B7FXK9	PHATRDRAFT_50886	Predicted protein	NH	0.00117601	0.177993	0.00210171
B7GDF0	PHATRDRAFT_50240	Predicted protein	NN	0.000577505	NN	0.000504827
B7FTV7	PHATRDRAFT_10774	Predicted protein (Fragment)	NN/NL	0.+F261:F342000436079916500584	NN/NL	#DIV/0!
		Transport
B5Y3W7	PHATR_21122	Tubulin beta chain	1.54496	0.0166071	0.704545	0.0205036
B7G0C3	PHATRDRAFT_54534	Tubulin alpha chain	2.86916	0.00964027	0.778816	0.001254
B7G6W8	PHATRDRAFT_48370	Predicted protein	0.852352	0.263787	0.542406	0.0077141
B7G9I9	PHATRDRAFT_15613	Predicted protein (Fragment)	1.86787	0.00115937	0.780781	0.043358
B7FUJ2	GEL3 PHATRDRAFT_19089	Gelosin/severin like protein	1.92956	0.0021216	0.77279	0.00686684
B7G878	ACT1 PHATRDRAFT_29812 PHATRDRAFT_51157	Actin/actin like protein (Predicted protein)	1.14631	0.116936	0.506986	0.0172963
B7G1A2	MASP1 PHATRDRAFT_46454	Mucin-associated surface protein	1.96682	0.0101052	NL	0.00217909
B7G0Y4	PHATRDRAFT_27877	Ammonium transporter	1.58927	0.00865981	0.326907	0.000531516
A0A1E7FXG7	IPO FRACYDRAFT_259093	Importin subunit alpha	NN	0.00196607	NN	0.0023224
B5Y4T4	COPgamma PHATR_10209	Coatomer subunit gamma	NN/NL	0.000995291	NN/NL	#DIV/0!
K0THM9	THAOC_01718	GTP-binding nuclear protein (Fragment)	NN/NL	0.0003936	NN/NL	#DIV/0!
A0T0E5	sufC	Iron-sulfur cluster formation ABC transporter ATP-binding subunit	NN/NH	#DIV/0!	NN/NH	0.0302429
A0A1E7FED7	FRACYDRAFT_268898	ATPase ASNA1 homolog (EC 3.6.-.-) (Arsenical pump-driving ATPase homolog) (Arsenite-stimulated ATPase)	NN	0.00180673	NN	0.00180673
A0A173M023	pt32401	Uncharacterized protein	NN/NL	0.000452386	NN/NL	#DIV/0!
B7GDG1	PHATRDRAFT_16798	Predicted protein (Fragment)	1.50955	0.00762599	0.809979	0.00175354
B7G8V7	PHATRDRAFT_15688	Predicted protein	NN	0.000951205	NN	0.0116544
B7FUB3	PHATRDRAFT_19030	Predicted protein	2.94944	0.00781232	1.96536	0.0325292
B7GDE6	PHATRDRAFT_50236	Predicted protein	2.12379	0.0148947	1.1784	0.225403
B7FZY8	PHATRDRAFT_35949	Predicted protein	NN/NL	0.018586	NN/NL	#DIV/0!
B7G8Y4	PHATRDRAFT_22873	Predicted protein	1.29933	0.00999009	0.668161	0.0194993
B7FP98	PHATRDRAFT_42712	Predicted protein	1.9965	0.0231158	1.39685	0.0315844
B7GCD8	PHATRDRAFT_23629	Predicted protein	2.12732	0.0169032	0.840406	0.00900863
B7G4H1	PHATRDRAFT_47667	Predicted protein	4.85255	0.000970513	2.52279	0.0140404
B7S437	PHATRDRAFT_bd1677	Predicted protein	1.73071	0.00691046	0.482451	0.00495143
B7GC50	PHATRDRAFT_49871	Predicted protein	0.947819	0.727743	0.612928	0.0330721
B7FQ47	PHATRDRAFT_32071	Predicted protein	1.65619	0.045424	1.65029	0.00517806
B7G8P1	PHATRDRAFT_22819	Predicted protein	0.698136	0.0150158	0	0.000661413
B7G8Y0	PHATRDRAFT_48938	Predicted protein	0.380364	0.00727793	0	0.0013547
B7GBX2	PHATRDRAFT_23497	Predicted protein	NN	0.00321358	NN	0.00382195
B7G249	PHATRDRAFT_47006	Predicted protein	NN	0.000746393	NN	0.000121584
B7G7G0	PHATRDRAFT_39236	Predicted protein	NN/NL	0.00244339	NN/NL	#DIV/0!
B7G2A6	PHATRDRAFT_54686	Predicted protein	NN/NL	0.0379083	NN/NL	#DIV/0!
B7FYY0	PHATRDRAFT_12379	Predicted protein (Fragment)	NN/NL	0.000117582	NN/NL	#DIV/0!
B7G571	PHATRDRAFT_47869	Predicted protein	NN/NL	0.00115152	NN/NL	#DIV/0!
B7FRB6	PHATRDRAFT_31433	Predicted protein	NN/NH	#DIV/0!	NN/NH	0.000348305
ATPA	atpA	ATP synthase subunit alpha, chloroplastic (EC 3.6.3.14) (ATP synthase F1 sector subunit alpha) (F-ATPase subunit alpha)	1.64811	0.00737921	1.46123	0.0011314
ATPH	atpH	ATP synthase subunit c, chloroplastic (ATP synthase F(0) sector subunit c) (ATPase subunit III) (F-type ATPase subunit c) (F-ATPase subunit c) (Lipid-binding protein)	1.01504	0.823653	3.68797	0.00151253
ATPG	ATPC	ATP synthase gamma chain, chloroplastic (F-ATPase gamma subunit)	NN/NL	0.00215019	NN/NL	#DIV/0!
ATPE	atpE	ATP synthase epsilon chain, chloroplastic (ATP synthase F1 sector epsilon subunit) (F-ATPase epsilon subunit)	NN	0.00358798	NN/NH	0.000472685
ATPB	atpB	ATP synthase subunit beta, chloroplastic (EC 3.6.3.14) (ATP synthase F1 sector subunit beta) (F-ATPase subunit beta)	2.68293	0.00148843	1.46671	0.0255086
B7G531	Atp1 atpA PHATRDRAFT_47835	ATP synthase subunit alpha	1.44906	0.0143946	1.18365	0.105949
B7FS46	atpB atpD PHATRDRAFT_54086	ATP synthase subunit beta (EC 3.6.3.14)	2.22384	0.0144136	1.22384	0.0405683
B7G162	PHATRDRAFT_27923	Predicted protein	1.53074	0.0118749	0.136612	0.00200642
B7FQQ8	PHATRDRAFT_24978	Predicted protein	2.20951	0.0324093	0.174782	0.0128175
B7FTE2	PHATRDRAFT_18398	Predicted protein	2.39687	0.0147162	1.90578	0.0225318
A0T0D1	atpE	ATP synthase epsilon chain, chloroplastic (ATP synthase F1 sector epsilon subunit) (F-ATPase epsilon subunit)	1.46448	0.0112045	1.20583	0.0147805
Q41075	ATPC	ATP synthase gamma chain, chloroplastic (F-ATPase gamma subunit)	0.60877	0.0163685	0.561494	0.0247884
A0T0D2	atpB	ATP synthase subunit beta, chloroplastic (EC 3.6.3.14) (ATP synthase F1 sector subunit beta) (F-ATPase subunit beta)	1.30016	0.0122078	1.0155	0.76136
B7FTS7	PHATRDRAFT_55482	V-type proton ATPase subunit C	1.43432	0.0232277	1.23195	0.00934264
B7G7X7	PHATRDRAFT_29711	Predicted protein	1.1801	0.146849	0.619211	0.00738556
A0A1E7FSE8	FRACYDRAFT_224218	V-type proton ATPase subunit a	1.12943	0.05402	0.820922	0.0336145
B7GDY0	PHATRDRAFT_31133	Predicted protein	NN/NH	#D+F345:F398IV/0!	NN/NH	0.000902463
		Response protein
B7GCM3	PHATRDRAFT_23658	Flavodoxin	1.45848	0.000833456	NL	0.000307497
B5Y3B2	PHATR_3639	Myo-inositol 2-dehydrogenase putative (EC 1.1.1.18) (Fragment)	1.66498	0.00445175	0.660774	0.0417546
B5Y5D4	PHATR_44109	Annexin	1.31442	0.0242409	0.754601	0.00389638
B7FYL2	ISIP2A PHATRDRAFT_54465	Iron starvation induced protein	1.29817	0.0232721	0.0159008	0.0014897
B7G9B1	ISIP2B PHATRDRAFT_54987	Iron starvation induced protein	2.12865	0.00174936	NL	0.00185296
K0RB38	THAOC_35089	Uncharacterized protein (Fragment)	2.09149	0.0446671	1.5799	0.0322111
B7FSV2	CPNE1b PHATRDRAFT_9816	Copine 1 (Fragment)	1.3796	0.0465437	1.47003	0.00145322
B7FPR2	ARL1 PHATRDRAFT_8659	Predicted protein	NH	0.000453972	0.884354	0.308764
B7GBD1	PHATRDRAFT_49660	Macrophage migration inhibitory factor	1.59892	0.025784	3.28049	0.0018452
B7FNS4	PHATRDRAFT_42566	Predicted protein	1.51223	0.0129601	1.15252	0.0522862
B7G651	PHATRDRAFT_38534	Predicted protein	1.87942	0.0210533	1.2395	0.0216383
B7G0F8	PHATRDRAFT_46206	Predicted protein	1.48982	0.0388937	0.880468	0.361675
B7FVM3	DLDH PHATRDRAFT_26432	Dihydrolipoyl dehydrogenase (EC 1.8.1.4)	NN	0.000878029	NN	0.00327333
B7G6X0	PHATRDRAFT_22388	Peroxiredoxin	1.30237	0.0212559	1.13585	0.27417
B7G7L6	Trx-h2 PHATRDRAFT_48539	Thioredoxin h	NN	0.00232591	NN	0.0377249
B7FP57	Trx-o PHATRDRAFT_31720	Thioredoxin	1.63701	0.0173557	NL	0.00508254
B7G0C9	Trx-h1 PHATRDRAFT_56471	Thioredoxin	1.12209	0.474095	2.27326	0.00564398
B7G38	PHATRDRAFT_47395	Predicted protein	1.59946	0.000381852	1.62097	0.0124146
B7G0P5	Trx-f PHATRDRAFT_46280	Thioredoxin f	2.49737	0.0319957	2.6296	0.0144695
B7G9G3	pDLDH1 PHATRDRAFT_30113	Lipoamide dehydrogenase (EC 1.8.1.4)	1.27816	0.153639	0.827586	0.138954
B5Y5U2	PHATR_10518	Predicted protein (Fragment)	0.816596	0.0527127	1.42691	0.0316623
B5Y5C8	PHATR_33463	Short-chain alcohol dehydrogenase with NAD or NADP as acceptor (EC 1.1.1.-)	1.50498	0.0455747	0.797264	0.0296072
B7S4B2	PHATRDRAFT_bd1820	Alcohol dehydrogenase	1.58721	0.00770109	0.924552	0.242281
B7FTU0	PHATRDRAFT_18893	Predicted protein	2.08368	0.0257471	1.13887	0.544179
B7G753	PHATRDRAFT_56578	Predicted protein	1.64853	0.0265328	1.09706	0.145376
B7G6D3	PHATRDRAFT_54873	Metacaspase	NN/NL	0.0164251	NN/NL	#DIV/0!
B7FNY6	LHL1 PHATRDRAFT_17326	Early light induced protein	1.3281	0.0124664	1.24444	0.00285692
B7FZX8	PHATRDRAFT_35939	Predicted protein	NN/NH	#DIV/0!	NN/NH	0.0043049
B7FNS4	PHATRDRAFT_42566	Predicted protein	1.51223	0.0129601	1.15252	0.0522862
B7S491	PHATRDRAFT_bd1023	Predicted protein	1.58526	0.00989568	1.80877	0.00971306
B5Y3E9	PHATR_13244	Predicted protein (Fragment)	1.56951	0.0232756	0.95852	0.599784
B7FUG6	PHATRDRAFT_44546	Predicted protein	NN	0.00148129	NN	0.00260996
B5Y3J1	PHATR_46707	Predicted protein	NN/NH	#DIV/0!	NN/NH	0.00328951
B7G998	PHATRDRAFT_15683	Predicted protein	0.920248	0.584488	1.53868	0.0335883
B7FPF9	PHATRDRAFT_17487	Oxidoreductase (EC 1.1.1.31)	0.87886	0.37911	NL	0.00287067
B7G0L4	PHATRDRAFT_27757	Predicted protein	NH	0.000619673	1.30106	0.00906687
B7G7M5	PHATRDRAFT_29658	Predicted protein (Fragment)	NN/NL	0.00154334	NN/NL	#DIV/0!
		Other
B7FWP1	Fru3 PHATRDRAFT_51797	Frustulin 3 (Fragment)	1.+E440:E46840804597701149	0.0129404	0.852011	0.257235
B7G884	PHATRDRAFT_15393	Predicted protein	NN/NL	0.00443347	NN/NL	#DIV/0!
B7FUT6	HemE_2 PHATRDRAFT_19188	Uroporphyrinogen decarboxylase (EC 4.1.1.37)	NH	0.00125686	0.76975	0.0116919
B7G0K8	PHATRDRAFT_46248	Predicted protein	NH/NL	0.000295305	NH/NL	0.000295305
B7G9R3	PHATRDRAFT_55010	Predicted protein	NN	0.000840879	NN/NL	0.00535399
B7FSD7	PHATRDRAFT_232	Predicted protein (Fragment)	1.35841	0.0304557	0.662242	0.0476915
B7G5Z3	PHATRDRAFT_29309	Predicted protein	0	0.00275674	0	0.00275674
B7FZF3	PHATRDRAFT_45995	Predicted protein	0	0.00477061	0	0.00477061
B7G8A9	Rab1a PHATRDRAFT_22713	Predicted protein	5.8636	0.0356027	1.41142	0.0154234
B7FZ72	PHATRDRAFT_35766	Predicted protein	16.37	0.00732845	22.6217	0.00618589
B7G0T6	PHATRDRAFT_27838	Predicted protein	NN/NH	#DIV/0!	NN/NH	0.00142585
B7FPB9	PHATRDRAFT_42728	Predicted protein	1.53367	0.0398276	1.01247	0.925601
B5Y3R0	hCdc48 PHATR_21083	Predicted protein	1.6129	0.0291753	0.748139	0.0320485
B7FPR0	PHATRDRAFT_41686	Predicted protein	3.87786	0.0253492	1.14613	0.236216
B7G9X0	FTHFS PHATRDRAFT_49229	Fomate-tetrahydrofolate ligase (EC 6.3.4.3)	0	0.0401495	0	0.0401495
B7G217	PHATRDRAFT_37067	Obg-like ATPase 1	1.03117	0.748375	0.619241	0.0238995
B7S470	PHATRDRAFT_bd1699	Predicted protein lactyolglutathione lyase, partial	NH/NL	0.000762872	0	0.000762872
B7G085	GLXI PHATRDRAFT_12663	Lactyolglutathione lyase (EC 4.4.1.5) (Fragment)	#DIV/0!	1.95089e-05	NH/NL	#DIV/0!
B7G763	PHATRDRAFT_48449	Predicted protein	NN	0.0167842	NN	0.0163446
B7G2B8	PHATRDRAFT_37171	Predicted protein	NN/NH	#DIV/0!	NN/NH	0.00227407
B7FUS9	PHATRDRAFT_34120	Predicted protein	1.91379	0.0255706	1.82126	0.027557
B7FT02	PHATRDRAFT_32916	Predicted protein	1.44708	0.0155551	1.48329	0.0131008
B7GEA6	PHATRDRAFT_50500	Predicted protein	NN/NH	#DIV/0!	NN/NH	0.0200007
B7G5C7	PHATRDRAFT_47918	Predicted protein	NH/NL	0.00730092	NH/NL	0.00730092
B7FYN4	PAS PHATRDRAFT_51933	Uncharacterized protein PAS	NH	0.00405863	1.94022	0.00768718
B7GE66	PHATRDRAFT_16962	Predicted protein	0.846216	0.132669	NL	0.000652818
B7FUH0	PHATRDRAFT_34010	Predicted protein	NN/NH	#DIV/0!	NN/NH	0.000383241
B7FWI9	PHATRDRAFT_45120	Predicted protein	NN/NH	#DIV/0!	NN/NH	0.000173866
B7G440	PHATRDRAFT_47565	Predicted protein	NN/NH	#DIV/0!	NN/NH	0.00171851
B7G9N5	PHATRDRAFT_49151	Predicted protein	11.4517	0.00167971	4.67901	0.00452916
B7GDC2	PHATRDRAFT_50214	Predicted protein	0.777379	0.0111907	1.24327	0.177529
B7FZ57	PHATRDRAFT_45918	Predicted protein	1.77527	0.0105137	9.10723	0.00158132
B7GA38	PHATRDRAFT_49287	Predicted protein	0.746465	0.0442307	0.643434	0.00321851
B7GAV2	PHATRDRAFT_23281	Predicted protein	5.36536	0.00211201	3.08438	0.00472694
B7FVE3	PHATRDRAFT_26382	Predicted protein	0.810029	0.317661	0.865959	0.157297
B7G365	PHATRDRAFT_28694	Predicted protein	1.14141	0.283559	1.26375	0.0891268
B7FUA4	PHATRDRAFT_44488	Predicted protein	1.47228	0.0252826	0.908222	0.463075
B7FVF0	PHATRDRAFT_44725	Predicted protein	#DIV/0!	#DIV/0!	#DIV/0!	0.0035116
B7FNX7	PHATRDRAFT_42612	Predicted protein	0.923642	0.339173	1.26432	0.0215946
B7GEA5	PHATRDRAFT_50499	Predicted protein	1.03015	0.398116	1.88442	0.00278684
B7FP35	PHATRDRAFT_42659	Predicted protein	0.795393	0.078041	1.02168	0.523607
B7FYR9	PHATRDRAFT_45813	Predicted protein	0.644323	0.0437427	0.49658	0.00410239
B7G0V7	PHATRDRAFT_46336	Predicted protein	1.61255	0.0980077	0.24026	0.00668976
B7G5L8	PHATRDRAFT_47994	Predicted protein	1.30769	0.0412156	1.21931	0.0214024
B7S439	PHATRDRAFT_bd719	Predicted protein	#DIV/0!	0.321962	#DIV/0!	0.00110391
B7GAN3	PHATRDRAFT_15977	Predicted protein	#DIV/0!	0.00384377	#DIV/0!	#DIV/0!
B7G9J9	PHATRDRAFT_49121	Predicted protein	#DIV/0!	#DIV/0!	#DIV/0!	0.00070898
B7G9P4	PHATRDRAFT_49160	Predicted protein	#DIV/0!	0.00422359	#DIV/0!	#DIV/0!
B7G6R9	PHATRDRAFT_48329	Predicted protein	#DIV/0!	0.00196657	#DIV/0!	#DIV/0!
B7FQN7	PHATRDRAFT_32261	Predicted protein	3.27166	0.0762176	1.62319	0.26306
B5Y533	PHATR_44015	Predicted protein	1.1949	0.0724776	0.966253	0.0482296
B5Y5F3	PHATR_54197	Predicted protein	0	0.0105968	0	0.0105968
B7GA59	PHATRDRAFT_49306	Predicted protein	#DIV/0!	#DIV/0!	#DIV/0!	0.000223721
K0R2W9	THAOC_34210	Uncharacterized protein	#DIV/0!	0.00430187	#DIV/0!	8.04639e-05
B7G7R2	PHATRDRAFT_48579	Predicted protein (Fragment)	#DIV/0!	#DIV/0!	#DIV/0!	0.0242952
B7FPF4	PHATRDRAFT_42757	Predicted protein	2.71679	0.00180023	0	0.00210388
B7FZH8	PHATRDRAFT_35876	Predicted protein	0.783651	0.0226068	0.249539	0.00175812
B5Y5J0	PHATR_10261	Predicted protein (Fragment)	0.456204	0.0678799	0.211922	0.044699
B7GC67	PHATRDRAFT_49881	Predicted protein	1.50649	0.0691832	0	0.00850607
B7GDP8	PHATRDRAFT_55176	Predicted protein	0	0.00989511	1.96985	0.0577515
B7FPW8	PHATRDRAFT_42882	Predicted protein	#DIV/0!	#DIV/0!	#DIV/0!	0.00723524
B7GA35	PHATRDRAFT_39961	Predicted protein	#DIV/0!	0.00702876	#DIV/0!	#DIV/0!
B7G6Y2	PHATRDRAFT_48383	Predicted protein	#DIV/0!	0.00025878	#DIV/0!	#DIV/0!
B7G522	PHATRDRAFT_47828	Predicted protein	#DIV/0!	7.94428e-05	#DIV/0!	#DIV/0!
B7G898	PHATRDRAFT_39304	Predicted protein	#DIV/0!	0.00142143	#DIV/0!	0.0108134
B7FUU4	PHATRDRAFT_44659	Predicted protein	1.76916	0.0358448	1.04902	0.561143
B7FXY3	PHATRDRAFT_45515	Predicted protein	2.38464	0.0774962	2.31188	0.110324
B7FXP2	PHATRDRAFT_12174	Predicted protein	#DIV/0!	8.35437e-05	#DIV/0!	0.00125986
B5Y3D3	PHATR_46662	Predicted protein	0	0.00784351	0	0.00784351
B7FZ54	PHATRDRAFT_12280	Predicted protein (Fragment)	0.706306	0.0038543	1.35495	0.0997243
B7G0Q2	PHATRDRAFT_20677	Predicted protein	#DIV/0!	#DIV/0!	#DIV/0!	0.00101394
B7GBJ9	PHATRDRAFT_49815	Predicted protein	#DIV/0!	0.00865027	#DIV/0!	#DIV/0!
B5Y3P7	PHATR_21073	Predicted protein	0	6.40429e-05	0.774555	0.00182361
B5Y576	PHATR_44054	Predicted protein	#DIV/0!	9.602e-05	#DIV/0!	#DIV/0!
B5Y4V2	PHATR_43945	Predicted protein	#DIV/0!	0.00242675	#DIV/0!	0.0452588
B7FRG5	PHATRDRAFT_42487	Predicted protein	2.02238	0.0134697	2.61189	0.0157558
B7GED7	PHATRDRAFT_50525	Predicted protein	0.715152	0.0673502	0.613333	0.106632
B7G7F7	PHATRDRAFT_48704	Predicted protein	#DIV/0!	0.009375	#DIV/0!	#DIV/0!
B7G1L3	PHATRDRAFT_46547	Predicted protein	#DIV/0!	0.0265612	#DIV/0!	#DIV/0!
B7FT77	PHATRDRAFT_43716	Predicted protein	0.362992	0.0820032	1.07323	0.762211
B7S3U7	PHATRDRAFT_bd420	Predicted protein	2.10054	0.00877138	0.601081	0.0472556
B7G530	PHATRDRAFT_38149	Predicted protein	0.438095	0.0280689	0	0.00940169
B7FUP5	PHATRDRAFT_19152	Predicted protein	0.413139	0.0245589	0.603796	0.0228117
B7FYR7	PHATRDRAFT_45811	Predicted protein	16.7018	0.00662011	11.7456	0.0219732
B7G3E0	PHATRDRAFT_37658	Predicted protein	#DIV/0!	#DIV/0!	#DIV/0!	0.00187026
B7FPQ9	PHATRDRAFT_42836	Predicted protein	1.34176	0.0993621	0.736933	0.237853
B7FUR1	PHATRDRAFT_44630	Predicted protein	#DIV/0!	#DIV/0!	#DIV/0!	0.0282901
B7G6H7	PHATRDRAFT_48250	Predicted protein	0.903413	0.0860887	0.157952	0.000889146
B7FVE9	PHATRDRAFT_44724	Predicted protein	2.56695	0.0241798	3.7689	0.00263372
B7G119	PHATRDRAFT_27889	Predicted protein (Fragment)	#DIV/0!	0.0111667	#DIV/0!	0.00189048
B7GA10	PHATRDRAFT_23079	Predicted protein	0	0.0409502	0.404536	0.115316
B7G2N7	PHATRDRAFT_47152	Predicted protein	#DIV/0!	0.000268277	#DIV/0!	0.0107077
B7G2R8	PHATRDRAFT_47178	Predicted protein	1.49407	0.0397315	1.50742	0.0269079
B7G3A6	PHATRDRAFT_47413	Predicted protein	10.2048	0.03767	13.4823	0.00441939
B7FUT7	PHATRDRAFT_44651	Predicted protein	1.83827	0.0316881	2.11321	0.0114496
B7G2G3	PHATRDRAFT_47103	Predicted protein	0.974268	0.668631	0.959184	0.093321
B5Y3K6	PHATR_46721	Predicted protein	0.446486	0.024746	0.606486	0.0804738
B7FZ93	PHATRDRAFT_12373	Predicted protein (Fragment)	0.930649	0.645117	0.939597	0.564544
B8BVJ4	THAPSDRAFT_39666	Uncharacterized protein	0.839255	0.802285	0.943768	0.231928
B7FUC9	PHATRDRAFT_44510	Predicted protein	1.27712	0.614747	0.721539	0.15746
B7FUD8	PHATRDRAFT_10747	Predicted protein (Fragment)	1.11976	0.519523	1.40319	0.038553
B7FRG4	PHATRDRAFT_9462	Predicted protein (Fragment)	0	6.92084e-05	0	6.92084e-05
B7G1K0	PHATRDRAFT_8058	Predicted protein (Fragment)	0.990476	0.84271	0.793407	0.00497991
B7GDW4	PHATRDRAFT_50366	Predicted protein	#DIV/0!	#DIV/0!	#DIV/0!	0.013594
