# Supplementary material for: Proteomic and biochemical responses to different concentrations of CO2 suggest the existence of multiple carbon metabolism strategies in Phaeodactylum tricornutum
Source: Biotechnol Biofuels. 2021 Dec 14;14:235. doi: 10.1186/s13068-021-02088-5 (PMC8670125; doi:10.1186/s13068-021-02088-5)
Supplement: Supplementary file 2 — Additional file 2: Table S2. Predicted subcellular localization of partial proteins from pathways of interest in P. tricornutum. Data are shown for enzymes putatively involved in biochemical C4 pathways, central carbon metabolism, photorespiration, the ornithine–urea cycle, and fatty acid synthesis. Protein expression at LC and HC conditions here are noted as Up or Down, and those not quantified in either replicate proteome are indicated by ND. Predictions of signal peptides, chloroplast transit peptides, mitochondrial targeting, and targeting based on a heterokont-trained HMM utilized the following programs: http://www.cbs.dtu.dk/services/SignalP/, http://www.cbs.dtu.dk/services/ChloroP/, http://www.cbs.dtu.dk/services/TargetP/, http://ihg.gsf.de/ihg/mitoprot.html, https://webtools.sb-roscoff.fr/root?tool_id=abims_hectar. Hypothesized locations are given based on data derived from the five programs and those with majority consensus were chosen as the predicted localization for a particular protein. [file 13068_2021_2088_MOESM2_ESM.xlsx]

## Sheet: Table S2
UniProt ID	Genes	Proteins	Expression		SignalP-5.0		TargetP-2.0					ChloroP 1.1		MitoProt	HECTAR		Putative location	protein sequence
			HC	LC	Signal Peptide	other	Other	Signal peptide	mitochondrion transfer peptide	Chloroplast transfer peptide	Thylakoid luminal transfer peptide	score	cTP	score	Targeting Peptide	score
B7GA05_PHATC	PEPCK	Phosphoenolpyruvate carboxykinase (EC 4.1.1.49)	Down	Up	0.005	0.995	0.0022	0.0004	0.8846	0.1127	0.0001	0.572	Y	0.9913	mitochondrion	0.269	mitochondrion	MLLTTGAARVFLRSAAVSKSAVKTFAARAVLGSGRLSSPSSLYHGCSVQTFTSLPNDAST SCKEGREAYNVSQTHKGTDACLKVGIDKLGITGPSTIYRNLNYDEIFEHEVKNGEGVVAK AEYGDTFCVDTGKFTGRSPKDKWIVLNKGSETEANIDWNSINQATKPEVFDELYDKAVDY FNQRESCYVADVYCGANPSTRKKIRFLFDKAWQQHFVTNMFIRPSDEAELDGFDPDFTVI NCCAQVDDDWERHGLHSDTAVVFNIEKKTAVVFGTWYGGENKKGIFSLMNYWLPMQGHLP MHCSANVGKEGDVALFFGLSGTGKTTLSADPHRALIGDDEHGWDHDGIFNFEGGCYAKTI NLSEATEPDIYRAIHKDALLENVAIRDDGTPDY…
B7G1G6_PHATC	PEPCase_1	Phosphoenolpyruvate carboxylase	Up	Up	0.0015	0.9985	0.0129	0	0.9861	0.0009	0	0.559	Y	0.8079	mitochondrion	0.1973	mitochondrion	MLSSSCRRSFLAAKTRLRSCVTTSLSTGCPWSAISSGSTSRHIDRFFSTHSSFDEPNPSL FGASPLQASTVSSDATSIPSNEADRDIQLRADIKVMGSLLGRIIQTHEGAEVLEKVETMR GLAKTWRDQGAGRDPSTKQAADQTFQNLAAYAKSFTDAELFTVSRAFTHFLAIANAAESH HRGRRLKQSRLLSDESSGALYPKPDSVGGVLPSLLAQGHDADAIYDALTSQTTELVLTAH PTEVNRRTILNKKRRIQRILTMADQQRQLGASSVFEQAELNDALYREISSIWLSDEVSRI KPSPETEAEKGTLVLETVLWEAVPTFLRKLDATTREFLGKPLPLDSSPIRFASWMGGDRD GNPNVKPDTTRQVCLRNRQKAATLFARNLRTLE…
B7G585_PHATC	PPDK	Pyruvate, phosphate dikinase	Down	Down	0.3105	0.6895	0.1114	0.1929	0.1361	0.4982	0.0614	0.57	Y	0.2871	chloroplast	0.5627	cytosol	MKFSSAAATTVGLLLSGHAPMIFSFVTPPSRFASGHQASGSERSIISHSTESSSSLTSHN TNDSRSISSKMQFPLFMTATYSEAGKKKTSTISTTGSNSMVSEQEDSKHGIVPFGGSAAH VKTPDKQILGGKGLGLQEMSYVGIDVPPGFTLTTPLCQVFQENGDLPEEMWRQVEAAIQR VEQDMDRKFGDPSYPLLFSCRSGAAISMPGMMDTVLNVGLNKETVEGLAKATGNKRFAYD SFRRLLDMFGDVVLGIPHESFEDKLKGLKAKVGVQDDIDLTAEHLKELCDLYEKVYDEHG KEFPHNPMDQLKACIKAVFGSWNSGRAIKYREVQGITSLLGTACNIQTMVFGNLGPTSGT GVAFSRDPGTGKAVLNGEYLVNAQGEDVVAGIR…
B7GEG9_PHATC	MDH	Malate dehydrogenase	-	Up	0.0064	0.9936	0.0049	0.0015	0.9757	0.0175	0.0003	0.538	Y	0.9791	mitochondrion	0.1755	mitochondrion	MFTARSLASVASYSSASVARQMSSASKKVAVLGAAGGIGQPLSMLLKLSPAIGELACYDI VGTPGVAADLSHIPTRARVSGCLPAAGAWPPRGNEGLGEALTGADVVVIPAGVPRKPGMT RDDLFNTNAGIVKTLIQGVAEFCPEAVIAIISNPVNSTVPIAAEILKQKGVYNPRKLCGV TTFDVIRANTFAAAHMGVDPASVDVTVIGGHAGITILPLYSQLEGFAPSDAEREAITVRT QFGGDEVVQAKAGSGSATLSMAYAGYLFTEKVLQGLNGEKVTQCAYVQSDLTDCKYFASP CEFGPNGVEKVLGYGTLSAYEQAWFDKMIPDLQKQIKKGEDFVNA
Q945G8_PHATR	β-CA	intracellular beta-type carbonic anhydrase Carbonic anhydrase (EC 4.2.1.1) (Carbonate dehydratase)	Down	Up	0.9948	0.0052	0.0031	0.9173	0.0449	0.0345	0.0001	0.502	Y	0.5942	signal peptide	0.8037	chloroplast	MKFLSASIALLACATSVEAFNANKAFRFGAKAMPEVSSESATTALSAGGAEKKSYDLDIT EIFDGNKKFIETKKAQDAAYFDTLGTVHSPKYLYIGCVDARAPPNMIMGTEAGTMLTVRN IANMVVNNDLAVMSAIQFGINVLKIPHVIVCGHYECGGVRASVANVDHAPPLSIWLRNIR DVYRLHARELDAIKDPEDRHRRLVDLNVIEQCVNLYKTGVIQAKRIESYQEGAPAAIPRV HPIVFDPKTGAIRKLQVDFDKYMSELDAIYDLYELENAKIPA
B7GDE4_PHATC	AAT_2	Aspartate aminotransferase (EC 2.6.1.1)	Up	Up	0.0017	0.9983	0.0038	0	0.9935	0.0027	0	0.485	/	0.9975	mitochondrion	0.0954	mitochondrion	MLKQISQSFLRPTARCVSASSRVRFMSASPWADYEMAPFDPIIGLNEEYSKDDFPQKVIV GVGAYRDGNGKPYVLPCVREAEKKMMEQNLDMEYSGIAGDAKFVELALKFGYGKDSKPLG ENRIQGVQALSGTGGLRVMGELLRKHGHTHIYVPNPTWGNHIPIFVNSGLEVRKYRYYDA KNSDLDFDGMITDIKEMPTGSTVLLHACAHNPTGMDPTLEQWKELSDIIKTKKLLPFFDC AYQGFASGDANIDAASVRMFVEDGHLLAMVQSFSKNFGLYGHRVGTLSVVGESEAEAKRV QSQLKTVIRPMYSNPPRHGARIVSTILSDPKLTQDFLIQCKEMADRIHTMRGLLRSNLEQ AGSTHNWEHITRQIGMFAYSGLSKDQVLEMRHK…
L8B080_PHATR	SLC4-2	Solute carrier protein 4 family	Down	Up	0.0813	0.9187	0.731	0.1547	0.1091	0.0025	0.0027	0.454	/		no signal peptide or anchor	0.299	plasmalemma	MFSSKIMVSLFLSQSNINVSIIVILVLENMAPRDSVQANGKVDMKAYKSTVGNNDLIEDA GKIHMEDPLLWGKGIIIDFKRTVGTHWLAEIINFNQKTVAVTLLMFITVIAPTLTFGAVY GKVTENRIGAIETILATAWVGCTYSLIGGMPMCIIGSTGPVLAFSTVIYNMSVSLDVPYY AFNAWVSVWLLGYCLIAGFFDITRYVRLATRFTDEIFALLIVSIFVMDAIGDPFSDVGIL RFLAPDHPSHEEDDPDYDYLKVGLLSVILGFGTTSLIFFFRSFKFSPFFCNQGVRTSVHD FAVTASVVTWTLVKELLFDDVDTEGLKVPDQFEPTFACCDSSCLTFFPDDCLDQAAAAGT RSWFVDFSDLNGKGWIPIAAAGPAVLAFVLVYL…
B7GBG1_PHATC	PYC_1	Precursor of carboxylase pyruvate carboxylase	Up	Up	0.0138	0.9862	0.0894	0.0008	0.9077	0.002	0	0.555	Y	0.9809	mitochondrion	0.2555	mitochondrion	MYRTRVLRRATATTRTRGAGSGSLSPSRFRLSRWSTTFAAPPLACGLLSCAAGLSQQCHQ PIGRGLHTFHTPDEQLPKSGGPVGVDTPPFTKLLAANRGEIATRINRAAAELGISTAGIY SYEDRFTQHRYKCDQAFELDTSKSPVAQYLDIDKIVDICVKNKVQAVHPGYGFLSENETF AKKLDNAGIIFVGPTVQNLQAFGDKTAARNMAIACNVPVVAGSHDAFATAKEASAWINDP ANQCDYPVIVKALMGGGGRGIRIVPTEKDLNAMFQQASNEAASAFGDGRCFVEKYVEKPR HVEVQCLGDGTGNVIHLWDRDCSVQRRHQKVVELAPAEGLSEDGRNQILNDAVRLLQNAN YRNAGTVEFLVDKNGKHYFMEVNPRVQVEHTVT…
B7GA98_PHATC	PYC_2	Precursor of carboxylase pyruvate carboxylase	ND	ND	0.9264	0.0736	0.0005	0.92	0.0668	0.0127	0	0.555	Y	0.9157	chloroplast	0.8365	chloroplast	MRRVAVFVLVLSMPSMAAAFAPRRSWTTATTPAGIETAATMARRSLLSSLLRVSTGTDSE KDTNASTDSIQTDSVVTEASARNSKLVRNVPPFQRILAANRAEIAVRIMRAATELNAGTV AMYTHEDRYSQHRWGADQSFLLDKKNPTSSPISAYLDIPQIIRLALDAGVDAIHPGYGFL SESPEFAQACADASITFVGPTVENLQRFSDKTSARQAAIEADVPVVPGSDGALETEADVT AFVEANGLPVILKAAMGGGGKGMRVVRRMEDLIPFFQAASSEALASFGDGAVFVERFVER PRHIEVQIIGDGTGNVVHLWERDCSIQRRHQKVIEMAPAWTLPDELRAQLHEYAVRLTSQ AKYKNAGTVEFLIDAELRPYFIEVNPRIQVEHT…
B7FZD7_PHATC	ME	Malic enzyme	ND	ND	0.001	0.999	0.9299	0.0066	0.0629	0.0004	0.0002	0.44	/	0.7252	no signal peptide or anchor	0.0914	mitochondrion	MVSRLPVTGVEVVRDTIRYSGVSTPISEREGLGIRGLVPAAFLPLELDVERCMLQMRSKE SPLEKYIYLHNIQDVSERLFYAILCKYTSEVMPLVYTPTVGEACQNFSAIYRGTLRGMYF SLEDSGKIRTLLDNWFTSKITTIVVTDGERILGLGDLGVNGMGIPIGKLALYTACGGIDP AKVLPVHIDVGTNNEENLNDPYYLGLRRPRERGQAYDDLIAEFFEAAQNKFGANVMIQFE DFGNLNAFRLLSAWQDKACTFNDDIQGTAAVALAGLLASNRLTGKDLIDHIFLFAGAGEA GTGIAELLALAIAEKGHLPIEQARKKIFLVDSKGLVTKSRLDSLQHHKVDFAHDVDDCPN LLAAIDMLKPTGLIGVSAIPNSFTKEICENMAA…
B7FRZ7_PHATC	ME1	predicted protein	ND	ND	0.0007	0.9993	0.0215	0	0.9569	0.0216	0.0001	0.552	Y	0.9579	mitochondrion	0.0803	mitochondrion	MISSACRGSLKSLCSVQLRSNTRQHASLISCNNSPNVKRFSTAFSSQTDGEVLTVGGALS GEEPIHETGEWAGCKRSFMIPIRISVRGTDILLDPLYNKGTAFKTGERDRLRFRGMLPHR IMNIHLQKERFLQALRAEDSNIRKNVMLEDLHDRNETLYHRVLVDHIEEMAPYIYTPTVG QACMEFATRYRRPRGMYFTEEDRGHMAAMVYNWPHRDVHVICVTDGSRILGLGDLGANGM GIPIGKLALYCAAGGIAPHRVLPVVFDAGTNNEALLQDKYYLGVQRKRLKGAAYFRMMDE FMDAVRFRWPNVLVQFEDFSSEVAQTLLDRYRDDHLCFNDDIQGTGATTLAGVLGALRAK GEEVTSLGDQRIVIAGAGSAGIGIAQVLMQAME…
B7G725_PHATC	PEPCase_2	Phosphoenolpyruvate carboxylase	ND	ND	0.9957	0.0043	0.013	0.6152	0.0032	0.3664	0.0023	0.516	Y		signal peptide	0.8517	chloroplast	MKLLWSTSILLTVLAVPSSASPLFQVPSIVKNAVPQRGGARVIAKDEKEKDLDVSVSVGGTPYDKNRDAP LLDDLNILSNILSEIVNVEDSRVHELYETFRRLGLERAEQLITSPPQEGAGPALLSMIDAASKLTATEAL GVTRVFSIMLNLVNAAEVQHRNRQIRAHESTKDPSGGPLPKTEDSIRGTMETLLESKQATPEEIFAQLQK QKVEIVLTAHPTQVQRKSLLRKYRRVSEMLAYLERPDLDGFEKSSAQTSLQTILSSIWGADEIRRQKPTP QQEAAGGNAILESVLWDAVPAYLRKLDQQCRLTLGQSLPVDVCPIKFASWIGGDRDGNPNVTPEVTREVV LQQRLRAARLLLKDMYDLISELAISSRFSPAMDALADSVKDSQH…
Q2TSX0_PHATR	PK1	Pyruvate kinase (EC 2.7.1.40)	Up	Up	0.0013	0.9987	0.7804	0.0002	0.2108	0.0024	0.0061	0.492	/	0.106	no signal peptide or anchor	0.1212	cytosol	MGRDRRLITISRFFSSGMDSRQHDGTRLQPARHQAFPLKFSKFLSTSPLSQGDKKVSLIV GIGTNCATTKAFTIMNLSLLALTFALGHAFVPPSFLASPSSRKVLSSSRSASVAANAADV LAKTTSSSSTPSSLMPKETTVAAVPKVAQRWRKSTKQVVTLGPASSNKEMIEKLFLAGAD VFRLNFSHGSQEQKKELLIMIREVEEKYSHPIGILGDLQGPKLRVGEFSKPEGEFLELGQ SFRLDLDNAKGDNKRVQLPHPEIIKASELGHALLVDDGKVKLVVTAKGDDYLECRVDVAG MIKDRKGVNTPDSVLEISPLTPKDRSDLEYMLGIGVDWVALSFVQTPADMVEIHALIDEK LPSGQFKPAVMAKIEKPSCFYDDNLQRIVGLCN…
Q2TSW9_PHATR	PK2	Pyruvate kinase (EC 2.7.1.40)	Up	Up	0.0011	0.9989	0.9993	0.0006	0	0	0	0.456	/	0.0083	no signal peptide or anchor	0.0704	cytosol	MTASQTKITASGPELRGANITLDTIMKKTDVSTRQTKIVCTLGPACWEVEQLESLIDAGL SIARFNFSHGDHEGHKACLDRLRQAADHKKKHVAVMLDTKGPEIRSGFFADGAKKISLVK GETIVLTSDYSFKGDKHKLACSYPVLAKSVTPGQQILVADGSLVLTVLSCDEAAGEVSCR VENNAGIGERKNMNLPGVIVDLPTLTDKDIDDIQNWGIVNDIDFIAASFVRKASDVHKIR EVLGEKGKGIKIICKIENQEGMDNYDEILEATDAIMVARGDLGMEIPPEKVFLAQKMMIR QANIAGKPVVTATQMLESMITNPRPTRAECSDVANAVLDGTDCVMLSGETANGEYPTAAV TIMSETCCEAEGAQNTNMLYQAVRNSTLSQYGI…
B7FZG8_PHATC	PK4b	Pyruvate kinase (EC 2.7.1.40)	ND	Up	0.0103	0.9897	0.9708	0.0038	0.0189	0.0058	0.0008	0.443	/	0.057	no signal peptide or anchor	0.1012	cytosol	MGTYPAGVCYAVVYLNGRYRSYLVLTITGARLDHSLLPTMFQGPACWSEEGLGQLMDAGM NVARFNFSHGDHEGHGKVLERLRKVAKEKKRNIAVLLDTKGPEIRTGFFADGIDKINLSK GDTIVLTTDYDFKGDSKRLACSYPTLAKSVTQGQAILIADGSLVLTVLSIDTANNEVQCR VENNASIGERKNMNLPGVVVDLPTFTERDVNDIVNFGIKNKVDFIAASFVRKGSDVTNLR KLLADNGGPQIKIICKIENQEGLENYGDILEHTDAIMVARGDLGMEIPSSKVFLAQKYMI REANVAGKPVVTATQMLESMVTNPRPTRAECSDVANAVYDGTDAVMLSGETANGPHFEKA VLVMARTCCEAESSRNYNLLFQSVRNSIVIARG…
B7FZN6_PHATC	PDHB1	Pyruvate dehydrogenase E1 component subunit beta (EC 1.2.4.1)	Up	Up	0.0019	0.9981	0.0008	0	0.9988	0.0004	0	0.475	/	0.9279	mitochondrion	0.1011	mitochondrion	MLSFLRHSTTTIASRSGAPVSRRAFATIDMTIREAINAGIDEEMARDESVFIIGEEVAQY QGAYKVTKGLYEKYGDKRVIDTPITEMGFTGLAVGAAYKNLRPIVEFMTINFSMQAIDQV VNSAAKQFYMSGGDLACPIVFRGPNGFSAGTAAQHSQCFAAWYSSIPGLKVVAPYSSEDA KGLIKAAIRDPNPVMILEHELMYGVAFPMSDEAQSADFVLPLDKAKIEVEGSDATIISFS KTVGLAIEASAAMKEKGVSVEVINLRSLRPLDRDTILQSAKKTGRVICLEQGWPQCGISS EIAAILMETDAFNYLDAPMERVTGADVPMPYATVLENAALPQLEDVVAAVERTTYRRIAA
B7FZE1_PHATC	PDH1	Precursor of dehydrogenase pyruvate dehydrogenase E1, alpha and beta subunits Pyruvate dehydrogenase (acetyl-transferring)	Up	Up	0.9512	0.0488	0.0012	0.2299	0.0879	0.6808	0.0002	0.567	Y		chloroplast	0.7996	chloroplast	MKFSTATLALCVATASAFVPVALRPQSNGVTTYSRTGHALPVSRMSTTVEDTTTTEEASF APMRPPVDLPWHKITKQLQDAFGYTDTEIEAYNSLDGDKEALLKLYKAMMLARGFENACN QQYMQGKIRGFMHLDNGQESIPGLVDYAVKTQDKKFSYYREHTHALASGCDPGAIMAELM MKDTGSCRGAGGSMHIFDKEKYFQGGWALVSEQLPYAAGAAKSILLDRALGLSDDEKIVK GNVAPPADDDRISVVFIGEGGAQNGRMAELLNAASKDNLPLLIIVIDNGRAINTFTPDIA RNSNVYQQGLHYGVPGLLVDGLNAVDVAKGGKAVVDYIRAGKGPAILQVHTYRFNGHSPA DPEHERGRKEEKAWARNAQDPIKAFEDAYTANG…
B7G7S4_PHATC	ACC1	Acetyl-coa carboxylase (EC 6.3.4.14) (EC 6.4.1.2)	Up	Down	0.9358	0.0642	0.0005	0.92	0.0668	0.0127	0	0.538	Y	0.8116	chloroplast	0.7767	chloroplast	MLSRGYATAALALLVAAAAHHASAFTSNSPAAFLSNGLAKVQRQNVVGVSRENDRGLDTA LWSTLDEPITLGGVKALEDYVKERGGNLPIRKVLIANNGMAATKSILSMRQWAYMELGDE RAIQFVAMATPEDLKANAEFIRLADSFVEVPGGSSANNYGNVDVICKLAQEQGVDAVWPG WGHASEKPALPDGLAKIGVKFIGPPAPVMSVLGDKIAANILAQTANVPSIPWSGSFGGTD DGPLQADLTDEGTIPDDIFEKATCRNVEEAIQAAEKIGYEEGLMIKASEGGGGKGIRFVD NEEDLRNAFIQVQSEVIGSPIFIMQLCKNARHLEVQIVGDEHGNAVALNGRDCSTQRRFQ KIFEEGPPTIAKVDTFDEMQKAAQRLTQTIGYV…
B7GEB5_PHATC	ACC2	Biotin carboxylase	Up	Down	0.0012	0.9988	0.9863	0.0118	0.0014	0.0004	0	0.453	/	0.0449	no signal peptide or anchor	0.0692	cytosol	MPYTRTADGAGGIAQETHRRFATVQDYIQLLGGPRARVISKILIANNGNAAVKCIRSLRR WSYETFGDSKALTFVVMATPEDLRSNAEYIRAGDVIVDVPGGPNHSNYANVSLIVEIARL HAVHAVWAGWGHASENPTLPNTLESCGIKFIGPAGPPMQALGDKIGSTIIAQSAGVPCIA WNGSDIQASYNVKEGSLPSWALEQAGVQSATQASEAAAKIGFPVMIKASEGGGGKGIRKV LHADDVATAYRQVCGEVPGSPIFLMKLAQKARHLEVQLLADEYGHALALNGRDCSVQRRH QKIIEEGPPVAAAPDVWKQMEASAVALAKAVSYANAGTVEYLYEEDTQKFYFLELNPRLQ VEHPVTEMITHVNLPACQLQVAMGLPLSHIPEI…
B7FXX6_PHATC	ACS4	Long chain acyl-coa synthetase (EC 6.2.1.3)ACS4	Up	ND	0.0023	0.9977	0.9965	0.0013	0.0003	0.0018	0.0001	0.448	/		no signal peptide or anchor	0.058	cytosol	MSSLPLSTSEASQEVAIRMGNEGIASLPPKTVMQNFDAQVTKNGNRTALYHKRPKQGQDV ADVAWTKYSWKEYRQQVDSFGKALLKVGFARFDTINIIGFNAPEWFFANFGAIAAGGIPA GVYTTNNPEACAYVAEHSEAKVVVCEGVKQLEKYYEISRNLPNLTALVMYGTDSIPEDVK SKCSVPVYTFEGFLDLGKDVSDTDLKARTDSWKAGETCTLIYTSGTTGPPKAVMITNDNI TWTIETLMGRTRKGTLDHNDVMISYLPLSHIAAQMLDMHNPMATGTQLYFADANALKGSL GQTLKEVRPTVFFGVPRVWEKIYDKLQEVARSSTGIKKMLSTWAKGKAAAHWESLEYGSK SGSPFMLFLAKKLLHKAHLALGFDRCIQFYVSA…
B7FYK0_PHATC	ACS1	Long chain acyl-coa synthetase ACS1	Up	ND	0.0103	0.9897	0.6297	0.3553	0.0135	0.0011	0.0004	0.436	/		signal anchor	0.3555	chloroplast	MKYLLFLPVKILLIAIDLLLTIVTFGWLGIIRKITSADQLRTVPVADDESHRVDPRFRAQLITTPRPGMETLYDITKVAFERFGSRHCMGTRHFLGWRTPKIKEFGPDTTWKTYAQVGQQANQFGAALRSAGVQPAPYSTTLEQVTTPCRIAIFENTCAEWMIAAMGAFTQSVTVTTVYATLGMDAVAEAVVDNIIPVIVCNRKDVSRLAQKCSSMPSLKYIVYTDDLVAPNETIEMPKAPKGVTIVSFDEFCASGDTKAYPPTPPKADSCAVLMYTSGSTGKPKGVIVTHRQIVGACAAGDVALQVVPGGETYLAYLPLAHILELMAEFLMITMGCTLCYADPKSLSATGAYPIGALEQFSPTIMVAVPKIWDTIKKGIEAKVHQASPVAQMLVETGF…
B7FPN7_PHATC	ALDH	Aldehyde dehydrogenase (EC 1.2.1.3)	Down	Down	0.0013	0.9987	0.0439	0.0008	0.9353	0.0199	0.0001	0.519	Y	0.9183	mitochondrion	0.0641	mitochondrion	MSNRTAKATLSSVMTKSSILVRRRSMSSIPWATMDPKALGTTAEPYAVPNIVDGKLTSTS KTIEIIHPLDRDAYPIFTVPDTQTGEIQPFLDSLRKVTKSGMHNPLKNPERYLDYGEISR KAGDALMQPDIAEFFIQTIQACVPKSHAQAAGEVRVTAAFLNNFGGDNVRRLAKSFGVPG DHYGQMSVGHRWPYGPVAIVTPFNFPLEIPVLQLMGALYMGNKPVLKPSEQVSIVMEQFL RLLHHCGMDEGDVDFLNCRGPVAQAVITQTPVRLTQFTGSSKVGELLAEATKGKVRLEDA GFDWKIIGPDVGDVDYVAWQCDQDAYATIGQKCSAQSICFIHENWKKVGLVEKIKSITEK RNLNDLTAGPTLTVSTKTFLDHTNRLASIPGAS…
B7G9P5_PHATC	CS	Citrate synthase	Up	Up	0.0007	0.9993	0.0131	0	0.9718	0.0151	0	0.51	Y	0.994	mitochondrion	0.1351	mitochondrion	MTLLVSRTVRSLLRKTPFSTTGTTTPIGASIRTVTTLQETLAAQVPEKQKKMAELKKSYG SEVIGQVTVDQCIGGARGVKCMLWETSNLDPDEGIRFRGLTIPECQAVLPTYSGKAGDGE PLLESLFWLLLTSEVPTKEQADSLTADLHSRAKLPSHVVPLLNSLPKDMHPMTQFTIGLA ACQTESVFAKAYQDGVPKNLYHEYALEDILSVVAKLPEIAATIYRNVYHDGVVSQDTSLD FAGNFCRMLGYNDPSFDELMRLYLCIHTDHEGGNASAHATHLVGSTLSDPFLSYAAGLNA LAGPLHGLANQEVLKWIQELKDKFESEGKPVNAETITEFAWDTLNAKKVIPGYGHAVLRK TDPRYTCQREFALKHMPDDELFKVVDTIYEVMP…
B7FVA8_PHATC	IDH	Predicted protein	Up	Up	0.0037	0.9963	0.0016	0.0001	0.9938	0.0046	0	0.548	Y	0.8986	mitochondrion	0.417	mitochondrion	MFRSSTVLLATRSSALARHSATAVAPTRRRCAFVLGHSDPPTRLAGQPRFLSSIDSPLPP TSNHRHQPLEHARGSILYTETDEAPALATFSLYPVISKFSALANVDIVPCDISVAGRVLA AFPECLKPSQRVPDNLSYLGKKALEADCAIVKLPNISAPLNQLLECVNELRHKGYDVPLY PHEPSNVEETDVKHRYDKLMGSAVNPVLREGNSDRRVAAPVKAYAQKNPHRMGLWSKASR THVAHMETGDFYETEQSAVMALPTSVSIVLATKNEGEIVLKAETPLEEGEVVDASRMSVK SLRDFYEREMQDAKDSELMLSLHLKATMMKVSDPIMFGHAIRVFFQDAFDKHGEVLASIG ANPNGGLGSVYETIKSKLPADQAATIQADFEAC…
B7FXA2_PHATC	SCL	Succinate--CoA ligase [ADP-forming] subunit beta, mitochondrion (EC 6.2.1.5) (Succinyl-CoA synthetase beta chain) (SCS-beta)	Up	Up	0.0036	0.9964	0.0413	0.0001	0.9582	0.0004	0	0.454	/	0.9831	mitochondrion	0.0918	mitochondrion	MLSSTVARYALRRTANPAVGAVRNLNVHEYISMEIMKNHGIQTPECYVASNPEEAENIFL NSLNRPGAPKKDIVIKAQVLSGGRGLGTFKNGFKGGVHMVTKPGQAREFAAAMLGNELVT KQAPNGIVCNKVLLMERMYMRREMYLSILMDRGSQGPLLVASPRGGTSIEDVAATNPEVI FTQPIDITEGLTPEGAHRMASNLGLEEGSTGHDKAVILMQNLYSMFIACDCTQVEVNPLA ETPEGDIVVCDAKVNFDDNAEFRQSSIFARRDTSQEDVREVDASKYDLNYIGLEGTIGCM VNGAGLAMSTMDIIQLKGGSPANFLDVGGGANETQVQKAFEILNSDSQVKAILVNIFGGI MRCDVIATGIINAAKEIGINKPIVIRLQGTNVN…
B5Y5N6_PHATC	SDH	Succinate dehydrogenase [ubiquinone] flavoprotein subunit, mitochondrion (EC 1.3.5.1)	ND	Up	0.0019	0.9981	0.9633	0.0083	0.0282	0.0002	0	0.468	/	0.9276	no signal peptide or anchor	0.0736	mitochondrion	MPKTRRKPTTKIRDLHRRVAVTSVGSKSLSTSPHLIGDYTVIDHTYDAVVVGAGGSGLRA AMGLSEAGFKTACVTKLFPTRSHTVAAQGGINAALGNMGEDDWRWHMYDTVKGSDWLGDQ DAIHYMCREAPKAVLELEEFGMPFSRTEEGKIYQRAFGGQSLDFGKGGQAYRCAAAADRT GHAMLHTLYGRSLAFDTTYFIEYFAMDLLMNDQGECVGVVALNMEDGTIHRIHAKNTVLA TGGYGRTYFSCTSAHTCTGDGNAMAMRQGLSNQDNEFVQFHPTGIYGAGCLITEGCRGEG GILRNSEGERFMERYAPSAKDLASRDVVSRSMTMEIREGRGAGPKKDHIYLHLDHLPPDL LAERLPGISETAAIFAGVDVTKEPIPVLPTVHY…
B7G963_PHATR	G6PDH	Glucose-6-phosphate dehydrogenase (EC 1.1.1.49)	Up	Down	0.1871	0.8129	0.5809	0.3551	0.0017	0.0004	0.062	0.443	/		no signal peptide or anchor	0.3748	cytosol	MIICSLTFCFCSVVNDAKESVTILVVGASGDLAKRKTYPALLALYKASLLPSVTIIWGFARTEMTHYGFRHHLKPFLNDADECVVDQFLSICNYRPGSSYGDWESMDSILKASPSRNLVVYLATPPNVFAQSAAVLKKTLTLTPTNGFVRLVLEKPFGSDTESCETLLRTLNNQEWLEQQLYRIDHYLGKEMVQNILTLRQQNRWLNSLWNKDAVKSVHIICKESFGTDGRGGYFDRYGIIRDIFQNHLLQLLTLVAMDMPEKSCATKLRNAKLEILRKIPVINLEDCLFGQYEGYKDDSSIENRDTVTPTYACIRTWVHNETWRNVPFVLEAGKALNDRLCEIRLHFRGVKNGQPNSLVLRLQPVPTIFLTANVKTPGFSYNPVSARMQVDYGQALMP…
B7FXB5_PHATC	6PGDH	6-phosphogluconate dehydrogenase, decarboxylating (EC 1.1.1.44)	Up	Down	0.9812	0.0188	0.0064	0.9876	0.0017	0.003	0.0012	0.457	/	0.0411	signal peptide	0.7563	cytosol	MFLTILLFAAFCTTTLESIQTLSTNEINRMSCDIGLYGLAVMGQNFALNMASHGFTVAVC NRSPSKVDTTVQRAKDEGDLPLIGTKSPEEFISKLSKPRKVVILVQAGKPVDLTIEAISE FMEEGDVIIDGGNEWFPNQIRRHEELEKKGIMFIGMGISGGEEGARNGPSLMPGGPRKAY DLIEPIIMKCAAKAGDPEEPCTGYCGPIGAGNYVKMVHNGIEYGDMQLIGEVYDILKNIV GMGNDEMATLFEDWNSGDLESYLIEITAKILARKDDLTDDGYVVDKILDKTGMKGTGRWT VQEAAEQSVAAPLIAASLDSRYISGRKEERVAASKVLQGPSNEMPQVDKDQILSDLQQAL YCAKVTSYAQGMGIIQAASDKNEWDVDLSLCAK…
A0T0E2_PHATC	rbcS	ribulose-1,5-bisphosphate carboxylase/oxygenase small subunit (chloroplast)	Up	Down	0.003	0.997	0.9721	0.0206	0.0071	0	0.0002	0.428	/	0.2048	no signal peptide or anchor	0.1204	chloroplast	MRLTQGCFSFLPDLTDQQIEKQIAYCITKGWAMNVEWTDDPHPRNSYWELWGLPLFDVKD PASVMFELREARKSCAAGYIRINAFNAAYGTESCVMSFIVNRPSNEPGFYLERQELEGRR IAYTTKSYSVQANPEGGRY
E9PAI6_PHATR	rbcL	Ribulose bisphosphate carboxylase large chain (RuBisCO large subunit) (EC 4.1.1.39)	Up	Down	0.0012	0.9988	0.9988	0.001	0.0002	0	0	0.44	/	0.1113	no signal peptide or anchor	0.0831	chloroplast	MSQSVSERTRIKSDRYESGVIPYAKMGYWDAAYAVKNTDVLALFRITPQPGVDPVEAAAA VAGESSTATWTVVWTDLLTACDRYRAKAYRVDPVPNTTDQYFAFIAYECDLFEEGSLANL TASIIGNVFGFKAVSALRLEDMRIPHSYLKTFQGPATGVIVERERLNKYGIPLLGATVKP KLGLSGKNYGRVVYEGLKGGLDFLKDDENINSQPFMRWRERFLYCMEGINRASAATGETK GSYLNITAGTMEEVYKRAEYAKTVGSIVVMIDLVMGYTAIQSAAIWARDNDLILHLHRAG NSTYARQKNHGINFRVICKWMRMCGVDHIHAGTVVGKLEGDPLMIKGFYDTLLLTHLNVN LPYGIFFEMTWASLRKCMPVASGGIHCGQMHQL…
B5Y5F0_PHATC	PRK	phosphoribulokinase	Up	Down	0.8759	0.1241	0.0031	0.1967	0.0491	0.7169	0.0342	0.557	Y	0.7471	chloroplast	0.7333	chloroplast	MKFAVFASLTATAAAFAPTAFVPSNLRGVAPSASSLNMALKEGQTPIIIGVAADSGCGKS TFMRRLTNIFGGDVVGPLGGGFDKGSWETNTLVSDLTTVICLDDYHLNDRAGRKVTMRTA LDPEENNFDLMYEQVKALKDGKTVEKPIYNHVNGTLDTPETIEPTPIIIFEGLHPMHDKR VLDLLDFSLYLDISDDVKLNWKVQRDMEERGHSMESILASIEARKPDFDAYIDPQKQLAD LIIEVLPTRLDQDDKKTLRVRCIQKEGVENFDPCFLFDEGSSIEWTPAPTKLSSPAPGIK LAYYPEEFFGKDAQVLEMDGNFDNIQELVYVESALSNTKTKFYGEMTQAMLALATAPGSN NGTGLMQTLAAFAIRDIYEKKTAAAKAKAGVSA…
B5Y3N7_PHATC	PRI	Predicted protein	Up	Down	0.9143	0.0857	0.0012	0.0421	0.6005	0.3534	0.0028	0.536	Y	0.8566	chloroplast	0.6884	chloroplast	MRLTAGASILLASSAHAFTNPAFFPRTATFASTSSYTSALILKMGVDQDELKKQVGYKAV DDYVKSGMVVGLGTGSTAYYAVERVGEKLKSGELKDVLAIPTSIRTKEQAESLGIPLVTL DTHSKLDVAIDGADGVDPELNLTKGGGGALFREKIVEICADKFIVIVDESKLCDGLGPGF PIPVEILPFCHEHTMRVIGELPSCKGCKPVLRMGSSTNNQVDGDEIAISDNGNYLVDLHF EDPIKDPAKMAQELKNVVGVVEHGLFCGMSTAVIIAGADGISVKEAK
Q9M7P7_PHATR	PGK1	unnamed protein product	Up	Down	0.9093	0.0907	0.0203	0.6073	0.1367	0.2345	0.0011	0.52	Y	0.8174	chloroplast	0.7267	chloroplast	MKFVQAAIFALAASASTTAAFAPAKTFGVRSFAPVSLIELEAKASIEDLSDAELKGKKVL VRCDVNVPLDGKKITDDTRIRSSIPTIEYLKNKGAIVSVCSHLGRPKDGPEDKFSLGPCA ERMGELLGQTVTLAPDCIGEEVAKIVNDAKEGDVIMLENTRFYKEETKNDPEFVEKLAAP FDLYVNDAFGTAHRAHASTEGVTKFLKPSVGGFLLAKELEYLDGAISNGKKPMAAIVGGS KVSSKITVLEALLDKCDKVIIGGGMVFTFLKAKGFNVGTSLVEDDFVDTAKEVLAKAEKL GKEILLPIDIVIADKFDAEAETKVVSAEEIPDGWMGLDNGPETTAQQKEALSDCKTIIMN GPMGVFEFEKFAKGTFDLVNILADLSKDKGAIT…
B7G6H0_PHATC	PGK	predicted protein	Up	Down	0.0005	0.9995	1	0	0	0	0	0.463	/	0.1162	no signal peptide or anchor	0.0611	cytosol	MASDMPKLAPGATRKRNVFDVIEALQKQSAKTILVRVDFNVPMNSDGKITDDSRIRGALP TIKAVVNAKCNAVLVSHMGRPKLVQKAADDEETRQQRHELSLKPVADHLAKLLDQEVLFG DDCLHAQSTIRELPAEGGGVCLLENLRFYKEEEKNGEDFRKSLASYADGYVNDAFGTSHR AHASVAGVPALLPKEVCGIGCLVASELAYLDFKNASSDEQIAAIIGGSKVSTKLPVIEGL LKNVQTLVLQGGLAFTFLKAQGIKIGDSLVEDSMIDTAKDLLKQADSMGKTIILPVDAVC SQSFPKGPMDKADTKTFELNTDAGIDDGWMGLDIGPKSVKIIADGLAKATKIVVNGPAGV FEVPPFDEGTRGLVDAIESLTKNGTVSVVGGGD…
B7G938_PHATC	PGK	Phosphoglycerate kinase (EC 2.7.2.3)	Up	Up	0.0014	0.9986	0.001	0	0.9678	0.0312	0	0.533	Y	0.9919	mitochondrion	0.3296	mitochondrion	MFRMLTSTALRRSPVTSSLTSCCKANAFAVRIRSFHAAPVIQAKMTVEQLAQQVDMKGTN VLVRVDLNAPLATDDVTVTDDTRLRAIVPTTKFLLEQGANVILCSHFGRPKGEIIETGKN GRLNPVVKPLEVLLGQTITKLDDCMGPDVEAATKNLGEGKVVLLENTRFYSGETKNDPEL AAGLGKLADYFVMDAFGTAHRAHSSTAGVTTHMKFNAAGKLMEKELQYLQGAVEEPKRPM MAIVGGAKVSTKIPVIESLLDKCDVILIGGGMIFTFYKALGYDIGASLVEDDIVELASSL MKKAEEKGVKLILPVDVVLADKFDNDANSAVAKVTDISGDWMGLDIGPETIDLFRSEIAE ANTIVWNGPMGVFEFSNFAAGTNDVAQMLAQAT…
B8LCF8_THAPS	PGK5	Phosphoglycerate kinase (EC 2.7.2.3)	Up	-	0.0002	0.9998	0.0054	0	0.9807	0.0139	0	0.456	/		no signal peptide or anchor	0.0717	cytosol	MKLSKKTVNDISFTDQRVLMRVDFNVPQDASGAITNTQRIVGAIPTIQLVLDGGAKSVVLMSHLGRPDGTKNAKYTLKPVAEKLGEIMGREVTFLNDCVGEEVEKACADPAAGSIIVLENMRFYAEEEGKGIKHEDGCPGAKCDKKAPSKGEKCIKFKPSPEEVNAFRNSLSKLGDIYVNDAFGTAHRAHSSMVGLSGKMPCVSGLLMAKELEAFSKVLDPELKKTPLTSIVGGAKISDKVLVIDNLIDKSDNIIICGGMAYTFLKTCFGMKIGKSLFDAKGAELAPGLLEKAKAKGCNIIFPCDWACGQDFCNDQPIKMVTQEEGIPDEWEGMDCGPESMELFRKTVLASSTVIWNGPAGVFEFDNFSKGTKALLEAVAETTAAGNVGIIGGGDSATA…
B7GDK9_PHATC	GPI_1	Glucose-6-phosphate isomerase (EC 5.3.1.9)	Up	Down	0.0004	0.9996	0.9998	0.0002	0	0	0	0.434	/	0.2221	no signal peptide or anchor	0.0629	cytosol	MSDLTSSPAWKALEAHYGTMKNVHMKELFANDSERFHKYSMKFEDILLDYSKNRVADSTM DLLYALAEQQDVKGKAQAMFSGEKINSTEDRTVLHIALRNQSNKPIYVDGEDVMPAVNET LERIKAFTNQVRDGTWKGHTGKVITAIVNIGIGGSDLGPVMACEALKPYAADHLKMHFCS NVDGTHIAEILKLCDPETTLFLIASKTFTTQETMTNANTAKTWLVGNFDGDETSVAKHFA ALSTNGDAVSAFGIDVTNMFGFWNWVGGRYSLWSAIGTPIALAIGFDNWMEMHAGAHAVD QHFLQYDGKDNLPLTLALIGLWYNNFFGAETVAILPYDQYMHRFAAYFQQGDMESNGKYV DMNGKRMQTQTGPIIFGEPGTNGQHAFYQLIHQ…
B7GE51_PHATC	UGP/PGM	UDP-Glucose-Pyrophosphorylase/Phosphoglucomutase	Up	Down	0.0021	0.9979	0.9992	0.0007	0	0	0	0.438	/	0.0142	no signal peptide or anchor	0.065	cytosol	MPSFDPIRAKMEAGGCAPSAIAAFESTYGSLVSGDSGMILEDSIAPVPQLDKTAELDIAP NATLLAETVVLKLNGGLGTGMGLDKAKSLLPVKGDDTFLDLTAKQVIQMRKEYGLNVKFM LMNSFSTSDDTLSFLSSKYPDLASEEGLEMMQNKVPKLNAETLEPASCESDPENEWCPPG HGDLYAALVGSGRLDALLKEGFKYMFVSNSDNLGASLDLEILTYFAEKNVPFLMECCERT ENDKKGGHLAVRKSDGQLILRESAMCAEEDEDAFSDISKHRFFNTNNLWVRLDKLKEIID RNGGFIPLPMIKNKKTVDPKDDSSTPVLQLETAMGAAIECFEGASAVVVPRTRFAPVKKC SDLLLLRSDAYLLVDHKPVLNPACNGSAPVINL…
Q9M7R3_PHATR	Gapc2	cytosolic glyceraldehyde-3-phosphate dehydrogenase (EC 1.2.1.12)	Up	Up	0.0023	0.9977	0.9566	0.0084	0.0312	0.0038	0	0.437	/	0.9294	no signal peptide or anchor	0.1039	cytosol	MPVSLGINGFGRIGRLVMRAALEHPDATVVAVNDPFLTPEYAAYQFKYDSVHGTYSEDVSFEEGYLVVGDKKIRFFSERNPEEIGWGSVGAEIVCESTGVFTTIDKAQAHINGGAEKVVISAPSADAPMYVMGVNHTTYSGATVFSNASCTTNCLAPLAKVLHEEFGIVEGLMTTIHAGTATQLVVDGPAKRGKDWRAGRSSLANLIPASTGAAKAVGKVIPELNGKLTGMAVRVPTADVSMVDLTIRTEKAVSAAELKAALKKASEGPMKGILGYTEDAVVSQDFVHDPRSSIVDASAGIALNDNFHKVIAWYDNEWGYSNRLVDLAIYTSGK
B7G5Q1_PHATC	Gapc1	glyceraldehyde-3-phosphate dehydrogenase precursor	Up	Down	0.6549	0.3451	0.0029	0.7261	0.0219	0.2481	0.001	0.579	Y	0.8894	chloroplast	0.6263	chloroplast	MKFSAATFAALVGSAAAYSSSSFTGSALKSSASNDASMSMATGMGVNGFGRIGRLVTRIMMEDDECDLVGINAGSATPDYMAYQYKYDTIHGKAKQTVEIDGDFLVLDGKKIITSRCRDPKEVGWGALGADYVCESTGVFLTKESAQSIIDGGAKKVIYSAPAKDDSLTIVMGVNQEAYDGSEDFISCASCTTNGLAPMVKAIHDEFVIEEALMTTVHAMTATQAVVDSSSRKDWRGGRAASGNIIPSSTGAAKAVTKVIPSLVGKITGMAFRVPTIDVSVVDLTAKLEKSTTYEEICAVIKAKSEGEMKGFLGYSDEPLVSTDFEGDLRSSIFDADAGIMLNPNFVKLIAWYDNEYGYSGRVVDLMKHVAAVDAKIKA
B7FSI4_PHATC	Gapc4	predicted protein	Up	Up	0.0016	0.9984	0.7941	0.0034	0.1564	0.0458	0.0003	0.441	/	0.8735	no signal peptide or anchor	0.0758	cytosol	MSINVGINGFGRIGRLVMRAAQKNPNIKIVAVNDPFIPVEYMEYMYKYDTVHGRADSVVKANKEAGTITVGENEIKVFGEMDPSKIQWGSAGADYVVESTGVFTTTEKASAHMVGGAKKVVISAPSGDAPMFVMGVNQEKYESSMDVVSNASCTTNCLAPLAKVVNDEFGLKEGLMTTVHAVTATQQTVDGPSQKDWRGGRAACYNIIPSSTGAAKAVGKVIPALNGKLTGMSFRVPTANVSVVDLTCRLDKGAPYATICAAIKAASEGPMKGILGYTDEDVVSSDFISDTHSSIFDQKAGIALTDDFVKLVSWYDNEAGYSTRVLDLIAHMESQK
Q9LE93_PHATR	Gapc3	Triosephosphate isomerase/glyceraldehyde-3-phosphate dehydrogenase	-	Up	0.0024	0.9976	0.0257	0.0012	0.8773	0.0952	0.0005	0.55	Y	0.9863	mitochondrion	0.0905	mitochondrion	MLASSRTAAASVQRMSSRAFHASSLTEARKFFVGGNWKCNGSVQQAADLVSMLNQSSLSQDTEVVICPSQVHLQSVQSTIRGDVAVGAQDVWTQGNGAFTGETSANMLKDLGVKWAVIGHSERRGKGEPDAQVAAKAKYALDQGLSVIACCGEPLEAREAGTTNEYVFPQIKAYVDALEPKDWDRVVIAYEPIWAIGTGLTATPEQAQDTHEAIRQYLGQVAGAEVAANTRILYGGSASAKTAPGLSAKPDIDGFLVGGASLKPEFADIVNCQGDTKSLKPVNIGINGFGRIGRLVMRAAQNDPMINIVAVNDPFIPTDYMEYMFQFDSTHGLYTGTVNMVDESNIAVDGKPIRVFNERDPSKIQWGSAGADYVVESTGVFTTTEKASAHMVGGAKKVV…
B7FT67_PHATC	TIM	Triosephosphate isomerase (EC 5.3.1.1)	Up	Down	0.9837	0.0163	0.0009	0.6044	0.0312	0.3545	0.009	0.577	/	0.4085	chloroplast	0.7317	chloroplast	MKFLALSVAALISSATAFAPTFRGSPASTTASTTSLAARKPFISGNWKLNPQTKSEAVDLASNIAAAITSDSPDADVALFVPYVFIEAAQEATGGKLAIGAEGVCPQIQGAFTGAVSASMLQSIGVQWALAGHSERRVVFGETDEYINGQCLKLIELGMSVMLCIGESESEYEQDLAGPVCAVQLKKGLAGIQKEDLSRVAIAYEPVWAIGTGKVATPEIAQSVHAKCRAVLAEMYGPETADATRILYGGSVTPESVDDLMAMPDIDGALVGGASLDAAKFGRIINFQSK
B7G3C1_PHATC	TIM_1	Triosephosphate isomerase (EC 5.3.1.1)	Up	Up	0.0032	0.9968	0.9899	0.0101	0	0	0	0.441	/	0.0187	no signal peptide or anchor	0.0655	cytosol	MPRPDGSSTPAAEGERKYLVAGNWKCNGTLASNEELVKTFNEAGPIPSNVEVAICCPSVYLPQLLSSLRDDIQIGAQDCGVNDKNGAFTGEIGAFQIKDIGCDWVIIGHSERREGFEMPGETPDLCAKKTRVAIDAGLKVMFCIGEKKEQREDGTTMDVCASQLEPLAAVLTESDWSSIAIAYEPVWAIGTGLTATPEMAQETHASIRDWISQNVSADVAGKVRIQYGGSMKGANAKDLLEQPDIDGGLIGGASLTADFFNVVNGAPK
B7FU06_PHATC	PGMP_6	Phosphoglycerate mutase (EC 5.4.2.11)	Up	Up	0.0104	0.9896	0.0228	0.0007	0.9613	0.0148	0.0003	0.481	/	0.9009	mitochondrion	0.2473	mitochondrion	MFAVSRSSFLLATRVKTLRSFAAVQAADKHTLVLVRHGESTWNLENKFTGWYDCPLSPKGHEEVIEAGQLIKKEGIKADIAFTSLLQRAIRSMWHVMEQTDLMWIPVKKAWELNERHYGALQGLDKQETVDKYGKDQVLVWRRSYDVPPPTVDKTSEHHPANDPRYNGFDFPDEFTESLATTLERVVPFWNKEIVPELKAGKTVMVAAHGNSLRALVKHLDGIDESEISELNIPTGTPLVYELDEDFKPIPQDGAIAPLQGRYLGDQDAIRARIEGVKNQTK
B7GEI2_PHATC	PGMP_4	Phosphoglycerate mutase (EC 5.4.2.11)	Up	-	0.9631	0.0369	0.0083	0.5945	0.3464	0.0479	0.0029	0.56	Y	0.3839	chloroplast	0.8217	chloroplast	MMLRSLVLALSWTVASAFTHQSTFWGRTAATNSRILSLSPPTDASSSALCMKYTLVLVRHGESTWNKENRFTGWVDCPLSEAGEEEAHKGGQLLREGGYHFDKAYTSTLKRAIKTLWIVLEEMDLMYLPITNNWRLNERHYGALQGLNKQETVDKHGKDQVLEWRRSYDIPPPDIDEDSEYFPGNDPMYKDVPKEDLPKAESLKLTEERFMSWWEDTLVPEIKSGTKILIAAHGNTLRALVKHLDNISPEDITGLNIPTGVPLVYELDEELKPIPHKDAIAPLSGHYLGDQEEVRNRIGAVAAQTK
B7GEF2_PHATC	Enlosae	Plastidic enolase	Up	Up	0.906	0.094	0.0011	0.5178	0.0953	0.378	0.0077	0.588	Y	0.7466	chloroplast	0.7593	chloroplast	MLFKPSTLLALFAVAGTTLAFAPRSTTTSLTSTTRGSASSSVTTLAMSGITGVLAREILDSRGNPTVEVEVTTADGVFRASVPSGASTGAYEAVELRDGGDRYMGKGVLQAVQNVNDILGPAVMGMDPVGQGSVDDVMLELDGTPNKANLGANAILGVSLAVAKAGAAAKKVPLYRHFADLAGNNLDTYTMPVPCFNVINGGSHAGNKLAFQEYFVIPTGAKSFAEAMQIGCEVYHTLGKIIKAKFGGDATLIGDEGGFAPPCDNREGCELIMEAISKAGYDGKCKIGLDVAASEFKVKGKDEYDLDFKYDGDIVSGEELGNLYQSLAADFPIVTIEDPFDEDDWENWSKFTTKNGATFQVVGDDLTVTNIEKIERAIDEKACTCLLLKVNQIGSISES…
B7FRC1_PHATC	Fba4	Cytosolic aldolase	Up	Up	0.0021	0.9979	0.9698	0.0012	0.0288	0.0002	0	0.434	/	0.1527	no signal peptide or anchor	0.0835	cytosol	MLMVGPMFEKVLKADGFIAALDQSGGSTPKALRLYGISDDSYVEGEKSMFDKVHEMRTRIITSKAFDGDRILGAILFEDTMDRDIEGQSTGHYLWQKRNIVPFLKIDKGLASEASGVQLMKPIPGLDELLKRGKGNGMFGTKMRSVIKKANAEGIKAIVDQQFELAKEIIAAELIPIIEPEVDIHSEEKEECETILKKCILDHLNQLKSSDMVMLKLTLPSQQNFYKECIDHPQCMRVVALSGGYERERANEILSQQKGMIASFSRALTQDMKHGMTEDEFDEKLDQAIASIYKASKAG
B7G4R3_PHATC	Fba3	Cytosolic class II aldolase	Up	Up	0.0015	0.9985	0.9806	0.0016	0.0002	0.0175	0.0001	0.488	/	0.022	no signal peptide or anchor	0.0992	cytosol	MATITDLVPPGVVTGDNLTTLLEHARANGYAIPAVNCTSSSTANAVLEAGRKSKSPVIIQVSNGGGSFMAGKGYKDADSATVGSVALAVHVRSVAKYYGIPVILHSDHCAKKLLPWFDGMLAADEDFFAKYGEPLFGSHMLDLSEEPDEENIAICVEYFKRMVPMKIWLEMEIGITGGEEDGVNNEDVDPDKLYTTPEQVYSVYQALSQVGDMFSIAAAFGNVHGVYKPGNVKLSPERLVKHQEYTKKMIDSSLTHPLFLVMHGGSGSTDEEIQTAVKAGVVKMNIDTDTQWSYWDGLRGFEKEKRDYLQGQIGNPTGADKPNKKFYDPRVWVRKAEEAMVVRVMTSCEKLNSAGTYEPSNEPGSPQLGQPLKTPSPVVLMAAGALAGSAATLLLKTLGK
Q84X64_PHATR	FbaC2	Fructose-1,6-biphosphate aldolase	Up	Up	0.9851	0.0149	0.0069	0.9804	0.0046	0.0079	0.0003	0.48	/	0.31	signal peptide	0.663	cytosol	MKMAVVAFFVIAQCGAFAPAHYSRTVTSSTLLGAKEKGGTSKELDLPCADECAISKYPNLPESIHPGVLSGQAQMDLLNHAKEHGYAIPAVNCVSNSGINACLEAARKNDAPIIIQFSSGGSQFYGGKGLDNSNYRAAIAGAVSGAFHVRTMAEQYGVPVILHTDHCAKKLLPWIDGLLSASERYYEQHGEPLFSSHMIDLSEEPIEENIEICKEYLTRMDKIGILLEMELGITGGEEDGVDNSDRPIEDLYSKPEEIYQVYEELMKISDKFTVAAAFGNVHGVYSPGNVKLEPKILSRAQDYISEKLGDKAPADKKPVAFVFHGGSGSDVADIQEAIGYGVIKMNIDTDTQWSYWEGIKNFETKYHDYLQTQIGNPDGPDKPNKKYYDPRESMRAAEV…
B5Y3S6_PHATC	TAL	Transaldolase (EC 2.2.1.2)	Up	Up	0.001	0.999	0.9999	0.0001	0	0	0	0.428	/	0.0263	no signal peptide or anchor	0.0734	mitochondrion	MSNQYEQLKEFTICVADSGDVDAIKELKPQDATTNPSLIYKAAQMDQYAKLVDDAIKYGN GNLEIVMVGNSDKLAVNFGTEITKIVPGYVSTEVDARLSFDTEATIEKARSIIQLYKEVG VDKSRILIKVAATWEGIKAAEVLEKEGITCNLTLIFSIAQAIACAEAGCTLISPFVGRIM DWYKKDQGVDGFEPKEDPGVISVTKIYNYYKKYGFNTIVMGASFRNAGQITELAGCDRLT ISPPLLNELIASADKLEKKLDASNAATLDIAKVDMDEKTFRWMMNEDPMATEKLADGIRN FAADVVKLEEIVKKKM
B7FUU0_PHATC	TKL	Transketolase	Up	-	0.9424	0.0576	0.0173	0.7151	0.1156	0.1485	0.0036	0.55	Y	0.7448	signal peptide	0.7442	mitochondrion	MKFSSIALATVFFAAKAQGFTGSSIKPRFGVQAHSVLKMSTATETDKMAALATAADEARG LAMDSIAKAHSGHMGLPLGAAEIGAVLYGSQMTYNPKDPTWINRDRFILSAGHGSMFVYS WLNLAGFDLPMEEVKNFRQHHSMTPGHPEFPSSEHNTPGIESTTGPLGQGVSNAVGFAAS EKMAEALYNTNDHKIFDHHIFTLAGDGCFQEGVSAEAAAFAAHEKLDNLIVLYDANEVTL DKMAEYTQSEDIIKRYDAYGWETYEIDGHDLETVEKTIAAAKASNNGKPKFIKCNTIIGK GMEETEGTNAAHGEAGVPYVDKAKENLGLPVDEKWFVSAGTRDFFSEVQKTNAAAYGEWQ KTYSAWKEANPALAKQLEDSVTDNVMPAEDMIK…
B7G5R3_PHATC	TKL	Transketolase	Up	-	0.0037	0.9963	0.9989	0.0009	0.0002	0	0	0.447	/	0.059	no signal peptide or anchor	0.0784		MSELEQLCVNTIRAVSADQPQAANSGHPGAPMGCAPMAHLLWGETMMYSSKDPAWINRDR FVLSNGHACALQYTMLHLTGYNLTAKDLSEFRKIESKTPGHPEWYETEGIEVCTGPLGQG ISNAVGLAIAERHLAATYNEDNYPIFDHHTYVICGDGCLQEGVSAEASSLAGHLGLGRVI VLYDDNNITIDGSTELSFTEDVLKRYEAYGWHTQTVDEVVESLDALRTAIKNAQEVTDKP SLIKVKTLIGQGSPTKQGHHSAHGAPLGTDDLAAAKKAWGLPGDKMFYVPPEVQEYFDKA AAIGDAKRIAWEELFAKFSAEFPDKAAEISRRFAGKLPDGLLDKLPKHEFGKDKEVATRK SSQMCLEAIAPHMPELIGGSADLTPSNLTDYKD…
B7G6Q6_PHATC	GLNA	GLNA, glutamine synthase	Up	Down	0.0011	0.9989	0.0321	0	0.9678	0	0	0.453	/	0.9975	mitochondrion	0.1044	mitochondrion	MFASRAAVRHFVRRETSRCGIIRTFANLDQFNDFGKHVFTGKIADQYLAKHGGSGDMLKD PTWVKKHSDTVAMAVFDWAIEHGANVYCHWFQPMASSGVRHGLTGQVHNMMFKFDKNNEI VQDFKGKTLTKGETDGSSYPNGGLRSTHAAGGYIAVDTSSPIFLRGDTIFIPSVLVSFYG AALDEKTPLLRANAAIDRHGSRLLKHLGLNTDHGIQTNIGLEQEIFFVSRDQYYRRPDLQ LTGRTLIGKSAPRGQEMSDHYMAPLSSATAALACMQDIQDECWRIGIPLKTRHREVAPNQ FEFAPLYGTNTTQIDQNIMVMQIIEEVAAKYGLAALLQEKPFDDVNGSGKHNNWSIATRD GVNVLDPDDLAKASGNDFAFPIIMAAIISAVDE…
B7G5A1_PHATC	GLNA	Glutamine synthetase (EC 6.3.1.2)	Up	Up	0.9299	0.0701	0.0245	0.2392	0.202	0.5322	0.0022	0.522	Y	0.4234	chloroplast	0.6454	chloroplast	MKLNIAAIALFAASASAFAPRFASPRSHATVLSAVLEERTGQSQLDPAVIERYAALPYPD DTVLAEYVWVDAVGNTRSKTRTLPAKKAASVEALPKWNFDGSSTDQAPGDDSEVILRPCR IFKDPFRPRNDGLDNVLVMCDCYTPNGEAIPTNHRAKAMESFESREDEEIWFGLEQEFTL FNLDKRTPLGWPEGGMPNRPQGPYYCSVGPENNFGRHITESMYRACLYAGINISGTNGEV MPGQQEYQVGPCVGIDAGDQLMMSRYILQRVCEDFQVYCTLHPKPIVDGDWNGAGMHTNV STKSMREEGGLEVIKKAIYKLGAKHLEHIAVYGEGNELRLTGKHETASMDKFCYGVANRG ASIRIGRDTEAEGKGYFEDRRPSSNADPYIVTG…
B7FZB0_PHATR	GLU	Synthase of glutamate synthase (GltD)	Up	ND	0.0004	0.9996	0.1872	0.0001	0.8127	0	0	0.443	/		mitochondrion	0.0646	mitochondrion	MLSSVSRRVLSHHQARRFKSTHVKGSSSAGHGPIGEDGRHEIWREGIYDHDNEPKIKRRDGSYSSIEKLRGFLNYERNPEPYRKPLERVMDWGELNPTEEDELHHTDLERKVQAARCMDCGTPFCQTHTGCPVNNLIPEWNNLVYNGQWEEAIDRLHKTNNFPEFTGRVCPAPCEGSCVAGLVDSPVTIKNIEYAIVDRAWKDGLITPRIPKERTGMTVAVIGSGPAGLAAADQLNQLGHKVTVYERADRVGGLLMYGIPNMKLEKETVDRRVNLLREEGIEFVTNADIGNNVDINELRSNHDALALCMGATKPRDLPVPGRELKGVHFAMEFLTANQKRLLMTKEGTLESKWEKDNFITAAGKDVIVIGGGDTGTDCIGTSMRHRCKSVTNFELMPQP…
B7GAZ5_PHATR	GLU	Ferredoxin-dependent glutamate synthase, fusion of large and small subunits (GltX)	Up	Up	0.0002	0.9998	0.0054	0	0.9807	0.0139	0	0.545	Y		mitochondrion	0.0838	mitochondrion	MISSACLVVRKGSRLSTFHRVSAVSLRRTLQRCTVPGITALQNPLLRQRFYSTERIVQLRSGRREDDLPKTLYDAKNEKENCGVGLIASLKSVPSRAIVERADEMLVRMAHRGGCGCDPASGDGSGMLFGMPDSFMRARAKELFQAELPAVGEYAVSNIFFPPGSHVNGKMDECKAILDRLVKESKHTTLGWRPVPVNNSQLGKDPLDSEPITQQLIVINDRKIPNKAFEQDLMKIRKMAEDEVAVIQGPESGFYVNSLTSHHITYKGQLTPEQVSQYYLDLQDPSFISHLALVHSRFSTNTFPSWERAQPIRMMCHNGEINTLRGNKNWMYSRGGIMESPIYGDDTSHLLPATSDNMSDSGNFDSVLELLTKGSNRTLPEAVMMMIPEAWQDNDNLSD…
B7GB64_PHATC	AGAT	Alanine glyoxylate aminotransferase (EC 2.6.1.51)	Up	Up	0.0028	0.9972	0.0004	0	0.9989	0.0007	0	0.566	Y	0.9814	mitochondrion	0.2088	mitochondrion	MFRSVASLALRGSIGTGRGVAQSPRVVPFGSAVTVRHSSNSHTNSSSHTPERLRYNVIPK SDFGAFKEYSVIHTDRSLNLMSDPFQRVMRDLNELLKVTYNADKVVILPGSGTFGMEAVA RQFAQNEHVMVIRNGWFSYRWTEIFEMGSSEPGVEAGGVGAGIPTSHTVLKAQPVPVPGN DTGSSNTKTTHFAPHPIQDVVSRIHQERPAVLFAPHVETSTGMMLPDEYIQKAAQAMHDI GGLFVLDCIASGTVWVDMKALGVDVLISAPQKGWTGPPCAALVMMSDRAVARMSQTSETS FSMSLKRWAALMDTYEKGGFAYHTTMPTDALRDFHEISVETLRFGLPELKTAQLNLGWWA RGTLDRKGLVSVAAPGFQAPGVLVYYSPSQTDN…
B7FUG8_PHATC	GOX	Glycolate oxidase (EC 1.1.3.15)	ND	Up	0.0005	0.9995	0.9478	0.0002	0.0445	0.0074	0.0001	0.437	/	0.6549	no signal peptide or anchor	0.0626	cytosol	MIFNPHKLGLHKILKHIPLNAIFDAPYKRKLARAVNIADLRLIAKSRAHKMVFDYLDAGA DDEISLRRGKDAYSEFEMHYKVLAGIKPPLDLSTKIFGQDVTLPFFGCPTAGNRMFHWEG ETAAAKAAEHHGTMYGLSSLATTGITEIGELFNGPKVFQLYVWKDRELVKDVLAKAKEGG FNALALTVDFTWYGNRERDIRNDFSIPPKYNITQTIEAIRKPAWTYDFLSHEPYTYACIN TDVPADSLAAFVNSQLSPEFSWSDAEWLLGEWNGPAAPKGVVRPEDAKKAIEIGFSSIWV SNHGARQLETSPATIDVLPSIRAAVGPDVEIIMDGGVQRGTDICKALALGADAVGVGKPY LWGLAAGGTAGVIKAYDILKVELDRAMGLLGTP…
B7FQ66_PHATC	SHMT2	Serine hydroxymethyltransferase (EC 2.1.2.1)	Up	Up	0.0014	0.9986	0.0078	0	0.9886	0.0036	0	0.455	/	0.9891	mitochondrion	0.1362	mitochondrion	MLSVRSTLAPAIRRIATRTFAAGADLNKTLLETDPELSQLIEQEKARQRNSLVLIASENF TSKAVLDALGSVLSNKYSEGYPGARYYGGNENIDQVELLCQKRALEAFHLDPAEWGVNVQ SLSGSPANFQVYTALLETHARILALDLPHGGHLSHGYQTATKKISMVSRYFESMPYRLDE STGTIDYDQMEKSADLFRPKMIVAGASAYSRLIDYERIRKIADGVGAYVMSDMAHISGLV AAQVIPSCFEYSDVVTTTTHKSLRGPRGAMIFYRKGQKGTDKKGNPIMYDLEEKINFTVF PGLQGGPHNHTIGALATCLKQAATADFVVYQKQVLKNSSRLAEELNKLGYTLVSGGTDNH LVLIDVKSSAKIDGARVERILELACIATNKNTV…
B5Y594_PHATC	SHMT	Serine hydroxymethyltransferase (EC 2.1.2.1)	Up	Up	0.0006	0.9994	0.9991	0.0007	0.0001	0	0	0.428	/	0.0587	no signal peptide or anchor	0.0721	cytosol	MTSFKDQEFRGLLSLEEHDPELFDLIEQEKSRQWRSLELIASENFTSRAVMDCLGSALTN KYAEGLPGARYYGGNEVVDQVEALCQKRALEAYGLDPEKWGVNVQPYSGSPANFAVYTAL LKPHDRIMGLDLPSGGHLTHGFYTYSKKEGTRKAVSATSVYFESLPYRVHPETGYIDYDQ LERDAGLFKPAMIIAGGSAYPRDYDYKRFREIADANGALLMMDMAHTSGLVATGELDSPF EYADVVTTTTHKSLRGPRAGMIFFRKDERGFESRINQAVFPALQGGPHEHQIAGVATQLK EVCSPDFKVYSQQVKKNAKALADKLTSMGYSMASGGTENHLVLWDLKPQGITGSKFEKVC DAVSITLNKNCVPGDVSAVTPGGVRIGTPALTT…
B7S451_PHATC	GDCT	Aminomethyltransferase (EC 2.1.2.10) (Glycine cleavage system T protein)	Up	Up	0.0012	0.9988	0.0013	0	0.9979	0.0009	0	0.508	Y	0.9833	mitochondrion	0.1223	mitochondrion	MSTRLIAKFKSSLTTRATLRKPALCVPPSRSFAAESENLVKTALYNVHKDLGGDMVPFAG YELPVLYKGENGGVMKEHLWCRADGKASLFDVSHMGQIRWHGKDRVAFLERVVVGDIASL KEGMGCLSLVTNEKGGIIDDTVITNAGDHVFMVVNGATKFGDMKHFEEQMAVFDGDVTME YLEDSMQLLAVQGPGAAASVAKLLPSDFDMTRMPFMSGRPTTLDGVDGCRITRCGYTGED GFEIAMPTEHAVSIASKLMEDSSVNPTGLGARDSLRLEAGLCLYGNDLNEDITPVEGVLG WTLGPAKSRRRTEGGFLGAEHILTPDGKLQKVNRKRVGIMGMKAPARDHTEIFDENGENK IGEVTSGTFSPCLKAPIAMGYVETASAKAGTPI…
B7G5Z8_PHATC	GDCP	Glycine cleavage system P protein (EC 1.4.4.2)	Up	-	0.0019	0.9981	0.0059	0	0.9941	0	0	0.44	/	0.9663	mitochondrion	0.0874	mitochondrion	MIRRSIALRRILAREKCSRAFHASAVFADALDMKDTFARRHVGPSPEDSKSMLATIGFDS FEGLIKSTVPPNILSPRDLALEPARTESEALHRIKEMAKKNKVMKSYIGAGYYDTQVPPV ILRNMLENPGWYTAYTPYQAEISQGRLEMLLNFQTLVVDLTGLPMAVASLLDEATAAGEA MQMTFALKGKKGKKNKFFVSQDVHPQTIGLIQTRAEAIGIEVIVGEHSKSDFSAGDYCGA MVQYPNTYGEIESGGESYEAFTARAHEGNAMVIAATDLLALTKLAPPSTWGADIAVGSAQ RFGVPMGFGGPHAGFLSTSDQYSRKMPGRIIGVTVDSYGKPCLRMAMQTREQHIRRDKAT SNICTAQALLANMAAAYAIYHGPKGLADIAGRV…
B7FST3_PHATC	GDCH	Glycine cleavage system H protein	Up	Up	0.0022	0.9978	0.0009	0	0.9951	0.0039	0.0001	0.488	/	0.9978	mitochondrion	0.1163	mitochondrion	MATVSFLARAATRRTFDKVVRSNQFASIGAARFASYFTPAHEYVKVEGNIGTCGITDFAQ AALGDIVFVDLPEVGDSFDKGDSFGSVESVKAASDVYAPISGTVVEINDKLSDDPGLVNT QAEGEAWFIKIEMAESGDVDDLLGPDAYKEHCEKEAH
B7GBF1_PHATC	PHATRDRAFT_30514	Predicted protein	Up	Up	0.0039	0.9961	0.0035	0	0.9964	0.0001	0	0.487	/	0.9927	mitochondrion	0.2062	mitochondrion	MLFTTRSTARLLRVSSSTMATQWTQRCFASGMADAVGTLEGQHFMSIDQLSKTELQGLLD VAHHYKAQYATQTANTPRPLAGHSMSMIFQKRSTRTRVSSETGMALLGGHALFLGPSDVQ LGVNESMRDTANVLARFNSLILARVFGHADVTELAKYSAVPVINALSDRHHPLQTLADLM TLQQHFGKDKLRGKTVAWVGDGNNVLHDLMLGSALLGMNVNIATPTGYEPDAQILETTRG FAAAEGMKVQTTTVAAEAVKDAHVVVTDTWVSMGQEEEYAKRVAEFDGYQVNKALISHAS PDAVFLHCLPRHPEEVDDEVFYSERSLVFPEAENRMWTVMAVMAAQLGKVE
B7GEG8_PHATC	CPS III	CPS III, carbamoyl-phosphate synthase mitochindrial	Up	Up	0.0044	0.9956	0.9991	0.0007	0.0001	0	0	0.434	/	0.0514	no signal peptide or anchor	0.0561	mitochondrion	MTGRSFGCHESVEGEVVFATGMVGYPESLTDPSYQGQILTVTTPMVGNYGVPDRKAVDEL GLPAYFESSRIHATGLIVQDYSHHYSHWKAASSLGDWLKEEGIPGLSDIDTRMLTKKIRE KGAMLARIEVDLDAPVPDFGKMVDPNARHLVNEVSTKEVKVYGKGNPTKVIAVDGGMKFN IIRQLCKRGVELTVVPWDYPFASEMHKYDGLFLSNGPGDPVMCDVTIKELEKVISVPDSE VKPIFGICLGNQLMGIAAGGIAKKLPFGNRGQNQPVLNHQTGECYITPQNHGFHIDCATL KPGWKTLFTNANDGSNEGIAHETRPYFTAQFHPEASSGPTDTEFMFDTFLEACKKPMDKI RFPVRKPAPPRSNAKKVLLLGSGGTSIGQAGEF…
B7G8W8_PHATC	CPS II	Predicted protein	ND	ND	0.0039	0.9961	0.9982	0.0014	0.0002	0.0001	0	0.439	/	0.0337	no signal peptide or anchor	0.0744	cytosol	MGHAFGANTTVSGEVVFNTGMVGYPEALTDPSYRGQILVLTYPLIGNYGVPDENIKDAHG LPKYFESSQIHVAGLIVSSYSWQHSHWAAQKSLSKWLTDNNVPAMYGVDTRALTKRLREH GSILGRMIVNPPRIEESVSSEMFDDPNTRNLVAEVSTKKVVVYGTGNSPKVIAYDCGMKY NIIRYLVEIHKVELAVVPYDYDLEANPDNLEWEGLFLSNGPGNPTMCEQTIKSIQYALNL EVAKPIFGICLGNQLLALASGAKTYKLKYGNRGMNQPCIDLRTGRCYITPQNHGFAVDAA SLCEFWKPLFLNANDLTNEGIVHTNKPFFSVQFHPEACGGPTDTAFLFDKFVGHVKNVPQ PLVLQDSLSYERKTYKKVLLVGSGGLSIGQAGE…
B5Y3V3_PHATC	PHATR_21116	Citrulline-aspartate ligase	Up	Up	0.0012	0.9988	0.9989	0.0011	0	0	0	0.435	/		no signal peptide or anchor	0.0793	cytosol	MTDAKPKLLLAYSGGLDTSVILKWLSEKGFDVIAFCANVGQHEEDFSAVKAKAESCGATK CVISDLRKEFVDDYVLEAIKCNAIYEGRYLLGTSIARPCIAKEMIRIAHEEGATFIAHGA TGKGNDQVRFEMCCQALSPTIQCVAPWRDAEFIESFKGRKDLLAYCNQHQIPVDAKPKAN YSIDENLFHTSYESGMLEDAMCPPDESMFKMTVSPQAAPDLPETIRIEFDQGLPVKLTNV TDGTEITDSLELFLYCNTIAGKHGIGRIDIVENRFVGIKSRGVYETPGGTLLRAAHMDLE GITMDREVKRIAEHLSAEFARLCYNGFWFAPEMDLVRYSLDFTQRDVVGVVELELYKGNV TIRGRQSPKALYNADLASMDIEGGGDAFDYNPA…
B7FTP5_PHATC	OCD	Ornithine cyclodeaminase	Down	Up	0.0019	0.9981	0.1321	0.002	0.2624	0.5968	0.0069	0.496	/	0.5118	no signal peptide or anchor	0.1397	mitochondrion	MTSAWSALTKPTSFPLRVRTFAAFPAPRLFDYDTVTSHLSVADAIDAVESAFGALAKGQV DVPMPMHIGVAETPTAGPGDCHIKGGYVLGAPTFTVKLACVSFYKNLEQGLPAGSGLFCV VDAVTGAPLAVLQENRYMTDLRTGAAGAVALKHTTLPGQELRIGFIGAGAIARTMARASK AVRPHFTGMVYGLAGADDFANDMHDELGLDFTVAASARELCESCNVIYTQTPGSDTVLEL DWLQPGTTIIASGSDQPTKQEIPNDVLKASKYIADLIKQTSKVGELRGALQAGVMTEADV HAELGQVVNGDKSGREGDELIVVDLTGTGAQDAAIGQVAWDKLRNL
B7GEJ6_PHATC	AOAT	Acetylornithine aminotransferase	Up	-	0.8327	0.1673	0.0207	0.8215	0.0259	0.1308	0.0011	0.529	Y	0.3277	signal peptide	0.6233	mitochondrion	MKFTMTSAPVLVLLAASTGESFLLSPSVAAASRSISALPATIEKITSSSLVPPKSIDDMM KTSETADLYDLNVQKTYGRYPLTIRNGKGCKLYTTDGKEYLDCVAGIATCALGHANDYLT NAIVQQMNSVHHVSNLYLIPSQAALAHWLCDNSVAEKVFFCNSGAEANEAAIKCARRHAS NRGITKPVIITAKDSFHGRTLAALTATAQPKYHKGFGYDGQMVQGFKYITYNSVDELRAA VQEVQESGQGLAAIMMEALQGEGGIIAGDEEFFRTIREICDETGALMMCDEVQVGMGRSG RLWGYENLGVEPDIFTSAKALGGGVPIGAMMARGDAANVFGPGDHASTYGGNPLACSAGL AVASYMCEHNLLTNVKERGTQLEAGLQAVAEKY…
