# Supplementary material for: Proteomic and biochemical responses to different concentrations of CO2 suggest the existence of multiple carbon metabolism strategies in Phaeodactylum tricornutum
Source: Biotechnol Biofuels. 2021 Dec 14;14:235. doi: 10.1186/s13068-021-02088-5 (PMC8670125; doi:10.1186/s13068-021-02088-5)
Supplement: Supplementary file 3 — Additional file 3: Table S3. List of abbreviations for each protein used in this study. [file 13068_2021_2088_MOESM3_ESM.xlsx]

## Sheet: Table S3
Table S3. List of abbreviations for each protein used in this study.
Abbreviations	Protein names
CCM	CO2-concentration mechanism
HC	high CO2
LC	low CO2
NC	normal CO2
SLC4-2	solute carrier protein
CA	carbonic anhydrase
ME	malic enzyme
MDH	malate dehydrogenase
PEPCK	phosphoenolpyruvate carboxylase kinase
PEPC	phosphoenolpyruvate carboxylase
PPDK	pyruvate orthophosphate dikinase
AAT	aspartate aminotransferase
PK	pyruvate kinase
PYC	pyruvate carboxylase
PDH	pyruvate dehydrogenase
PDC	pyruvate decarboxylase
CS	citrate synthase
GAPDH	glyceraldehyde 3-phosphate dehydrogenase
PGK	phosphoglycerate kinase
PGAM	phosphoglycerate mutase
GK	glycerate kinase
PGP	2-phosphoglycolate phosphatases
GOX	glycolate oxidase
HPR	hydroxypyruvate reductase/ glycerate dehydrogenase
GDC	glycine decarboxylase
SHMT	serine hydroxymethyltransferase
SPAT	serine-pyruvate aminotransferase
AGAT	alanine- glyoxylate aminotransferase
CPS	carbamoyl-phosphate synthase
OTC	ornithine transcarbamoylase
ASS	argininosuccinate synthase
ASL	argininosuccinatelyase
ARG	arginase
ACS	acetyl-CoA synthase
ALDH	aldehyde dehydrogenase
GLNA	glutamine synthase
GLN	glutamate synthase
G3P	glyceraldehyde-3-phosphate
1,3-PGA	1,3-biphosphoglyceride
3-PGA	3-phosphoglycerate
2-PGA	2-phosphoglycerate
PEP	phosphoenolpyruvate
PYR	pyruvate
OAA	oxaloacetate
MAL	malate
RuBP	ribulose-1,5-biphosphate
CarbP	carbamoyl phosphate
PP pathway	pentose phosphate pathway
TCA cycle	tricarboxylic acid cycle
RuBP	ribulose-1,5-biphosphate
3-PGA	3-phosphoglycerate
BPG	1,3-biphosphoglyceride
GAP	glyceraldehyde-3-phosphate
DHAP	dihydroxyacetone phosphate
FBP	fructose-1,6- biphosphate
F6P	fructose-6- phosphate
G6P	glocuse-6-phosphate
6PG	6-phosphogluconate
Ru5P	ribulose-5-phosphate
R5P	ribose-5-phosphate
Xu5p	xylulose-5- phosphate
S7P	sedoheptulose-7-phosphate
SBP	sedoheptulose-1, 7-biphosphate
E4P	erythrose-4- phosphate
2-PGA	2-phosphoglycerate
PEP	phosphoenolpyruvate
PYR	pyruvate
OAA	oxaloacetate
MAL	malate
CIT	citrate
ICA	isocitrate
α-KG	α-ketoglutarate
SUC	succinate
G1P	glucose-1-phosphate
LHC	light harvesting chlorophyll
PS	photo system
G6PDH	glucose-6-phosphate dehydrogenase
6PGDH	6-phosphogluconate dehydrogenase
GPI	glucose-6-phosphate isomerase
FBA	fructose-1,6-diphosphate aldolase
RuBisco	ribulose bisphosphate carboxylase
PRK	phosphoribulokinase
PGK	phosphoglycerate kinase
TIM	triose phosphate isomerase
GAPDH	glyceraldehyde 3-phosphate dehydrogenase
TAL	transaldolase
TKL	transketolase
PGAM	phosphoglycerate mutase
PK	pyruvate kinase
PDH	pyruvate dehydrogenase
CS	citrate synthase
ICDH	isocitrate dehydrogenase
α-KGDH	α-ketoglutarate dehydrogenase
SDH	succinate dehydrogenase
SCS	succinate-CoA ligase
MDH	malate dehydrogenase
ACC	acetyl-CoA carboxylase
UGP/PGM	UDP-glucose-pyrophosphorylase/ phosphoglucomutase
